# Supplementary material for: Single-cell transcriptomic analysis uncovers the origin and intratumoral heterogeneity of parotid pleomorphic adenoma
Source: Int J Oral Sci. 2023 Sep 7;15:38. doi: 10.1038/s41368-023-00243-2 (PMC10484943; doi:10.1038/s41368-023-00243-2)
Supplement: Supplementary file 8 — Supplementary Table1 [file 41368_2023_243_MOESM8_ESM.xlsx]

## Sheet: cluster_diff_markers
Supplementary table 1 List of marker genes for each cell cluster in PA and PG.
gene	p_val	avg_log2FC	pct.1	pct.2	p_val_adj	cluster	gene
WIF1	0	3.0036	0.988	0.848	0	0	WIF1
SOD3	0	2.89779	0.987	0.896	0	0	SOD3
CRISPLD1	0	2.81937	0.966	0.752	0	0	CRISPLD1
CHI3L1	0	2.75205	0.962	0.773	0	0	CHI3L1
CLU	0	2.66249	0.999	0.981	0	0	CLU
FN1	0	2.60259	0.954	0.804	0	0	FN1
COL9A3	0	2.37351	0.937	0.739	0	0	COL9A3
SCRG1	0	2.34572	0.916	0.69	0	0	SCRG1
S100B	0	2.3126	0.952	0.84	0	0	S100B
PTN	0	2.27605	0.962	0.73	0	0	PTN
C2orf40	0	2.26782	0.919	0.693	0	0	C2orf40
SNORC	0	2.2343	0.944	0.742	0	0	SNORC
SFRP1	0	2.08964	0.973	0.765	0	0	SFRP1
TNFAIP6	0	2.04081	0.902	0.645	0	0	TNFAIP6
SYNM	0	2.01015	0.865	0.686	0	0	SYNM
VCAN	0	1.95816	0.917	0.724	0	0	VCAN
MIA	0	1.86482	0.879	0.698	0	0	MIA
PLAC9	0	1.783	0.971	0.809	0	0	PLAC9
TIMP3	0	1.7666	0.95	0.779	0	0	TIMP3
IGF2.1	0	1.72221	0.859	0.656	0	0	IGF2.1
KCNQ1OT1	0	1.69779	0.876	0.684	0	0	KCNQ1OT1
FRZB	0	1.63597	0.878	0.679	0	0	FRZB
APOE	0	1.61266	0.938	0.809	0	0	APOE
GPM6B	0	1.60136	0.953	0.741	0	0	GPM6B
S100A1	0	1.59809	0.944	0.703	0	0	S100A1
PTX3	0	1.55752	0.749	0.629	0	0	PTX3
FABP7	0	1.53989	0.913	0.71	0	0	FABP7
CMYA5	0	1.5368	0.882	0.69	0	0	CMYA5
MAP1B	0	1.52071	0.881	0.693	0	0	MAP1B
PRSS33	0	1.49542	0.827	0.666	0	0	PRSS33
GAP43	0	1.45516	0.919	0.736	0	0	GAP43
TNC	0	1.44541	0.736	0.655	0	0	TNC
NES	0	1.38114	0.897	0.684	0	0	NES
MT1E	0	1.37698	0.915	0.671	0	0	MT1E
MT1X	0	1.37156	0.971	0.811	0	0	MT1X
COL6A6	0	1.35603	0.757	0.651	0	0	COL6A6
KRT23	0	1.34042	0.873	0.637	0	0	KRT23
CP	0	1.31347	0.756	0.685	0	0	CP
MYLK	0	1.29481	0.906	0.674	0	0	MYLK
COL11A2	0	1.24039	0.751	0.675	0	0	COL11A2
ADAMTS1	0	1.20494	0.757	0.607	0	0	ADAMTS1
IL17B	0	1.19782	0.689	0.632	0	0	IL17B
CST3	0	1.19344	0.998	0.987	0	0	CST3
CPE	0	1.18471	0.92	0.726	0	0	CPE
FGF7	0	1.18334	0.804	0.678	0	0	FGF7
CTGF	0	1.18102	0.728	0.639	0	0	CTGF
MEG8	0	1.1667	0.868	0.709	0	0	MEG8
PRSS23	0	1.16471	0.887	0.679	0	0	PRSS23
RGS16	0	1.16415	0.705	0.671	0	0	RGS16
TGFBR3	0	1.16386	0.894	0.676	0	0	TGFBR3
CAPS	0	1.14041	0.798	0.72	0	0	CAPS
GEM	0	1.13244	0.699	0.552	0	0	GEM
DLX5	0	1.09915	0.748	0.675	0	0	DLX5
STAC2	0	1.07418	0.731	0.62	0	0	STAC2
ANKH	0	1.07247	0.82	0.706	0	0	ANKH
NPNT	0	1.0492	0.777	0.656	0	0	NPNT
LTBP2	0	1.04639	0.731	0.685	0	0	LTBP2
CALD1	0	1.03948	0.95	0.712	0	0	CALD1
CLDN10	0	1.03798	0.737	0.445	0	0	CLDN10
NRG1	0	1.0248	0.752	0.671	0	0	NRG1
EFEMP1	0	1.02232	0.895	0.694	0	0	EFEMP1
POSTN	0	1.01876	0.782	0.699	0	0	POSTN
SLC5A3	0	1.01839	0.853	0.684	0	0	SLC5A3
KRT5	0	1.01816	0.897	0.759	0	0	KRT5
GRIA2	0	1.00331	0.852	0.675	0	0	GRIA2
DST	0	0.983151	0.957	0.787	0	0	DST
PDLIM3	0	0.981005	0.786	0.684	0	0	PDLIM3
GAS1	0	0.978939	0.657	0.678	0	0	GAS1
ENPP1	0	0.975222	0.656	0.601	0	0	ENPP1
A2M	0	0.971932	0.95	0.875	0	0	A2M
IL13RA2	0	0.961165	0.831	0.71	0	0	IL13RA2
FAM89A	0	0.95014	0.734	0.604	0	0	FAM89A
BAMBI	0	0.950079	0.688	0.63	0	0	BAMBI
SERPINI1	0	0.944109	0.727	0.516	0	0	SERPINI1
FZD7	0	0.941897	0.86	0.694	0	0	FZD7
RAMP1	0	0.928336	0.672	0.643	0	0	RAMP1
SOX4	0	0.916995	0.849	0.713	0	0	SOX4
SOCS2	0	0.912582	0.919	0.682	0	0	SOCS2
SOX9	0	0.900536	0.803	0.639	0	0	SOX9
HSPB6	0	0.889018	0.713	0.628	0	0	HSPB6
CKB	0	0.884464	0.793	0.708	0	0	CKB
IGFBP6	0	0.874956	0.844	0.674	0	0	IGFBP6
SEZ6L2	0	0.851473	0.717	0.604	0	0	SEZ6L2
TIMP1	0	0.842131	0.923	0.823	0	0	TIMP1
COL8A1	0	0.841007	0.798	0.655	0	0	COL8A1
ATP1B1	0	0.827914	0.88	0.702	0	0	ATP1B1
SPARC	0	0.827645	0.87	0.704	0	0	SPARC
MYL9	0	0.816742	0.804	0.685	0	0	MYL9
LIFR	0	0.811855	0.838	0.565	0	0	LIFR
MT2A	0	0.804033	0.966	0.881	0	0	MT2A
SERPINF1	0	0.800421	0.884	0.781	0	0	SERPINF1
GADD45A	0	0.797054	0.792	0.703	0	0	GADD45A
LGR6	0	0.796705	0.806	0.671	0	0	LGR6
OSR1	0	0.795468	0.708	0.649	0	0	OSR1
PPP1R1B	0	0.773896	0.838	0.574	0	0	PPP1R1B
AQP1	0	0.752803	0.897	0.691	0	0	AQP1
COL1A2	0	0.748471	0.845	0.661	0	0	COL1A2
AKR1C3	0	0.746526	0.69	0.689	0	0	AKR1C3
FBXO32	0	0.745119	0.813	0.649	0	0	FBXO32
COL14A1	0	0.742577	0.843	0.672	0	0	COL14A1
CRYAB	0	0.741211	0.903	0.727	0	0	CRYAB
ANOS1	0	0.736923	0.802	0.557	0	0	ANOS1
COL17A1	0	0.73172	0.74	0.657	0	0	COL17A1
KRT16	0	0.727309	0.365	0.586	0	0	KRT16
PLPP3	0	0.708671	0.819	0.596	0	0	PLPP3
AC007906.2	0	0.694825	0.728	0.652	0	0	AC007906.2
GAPDH	0	0.689737	0.993	0.987	0	0	GAPDH
FST	0	0.685077	0.722	0.561	0	0	FST
AEBP1	0	0.672194	0.667	0.617	0	0	AEBP1
COL6A1	0	0.66813	0.67	0.43	0	0	COL6A1
NRXN1	0	0.657606	0.87	0.697	0	0	NRXN1
GPC6	0	0.651846	0.766	0.638	0	0	GPC6
LHFPL6	0	0.650291	0.862	0.674	0	0	LHFPL6
AQP5	0	0.628189	0.869	0.576	0	0	AQP5
NCALD	0	0.610789	0.884	0.708	0	0	NCALD
TFAP2B	0	0.60611	0.854	0.677	0	0	TFAP2B
NTRK3	0	0.594244	0.734	0.628	0	0	NTRK3
NUAK1	0	0.587856	0.758	0.642	0	0	NUAK1
GPNMB	0	0.568773	0.667	0.636	0	0	GPNMB
FRMD3	0	0.563002	0.813	0.684	0	0	FRMD3
CYP27A1	0	0.55914	0.791	0.627	0	0	CYP27A1
NNMT	0	0.536302	0.789	0.681	0	0	NNMT
PDPN	0	0.533683	0.785	0.644	0	0	PDPN
MFSD2A	0	0.532668	0.765	0.575	0	0	MFSD2A
FHOD3	0	0.531944	0.749	0.631	0	0	FHOD3
CAPN6	0	0.528381	0.71	0.623	0	0	CAPN6
VWA1	0	0.528033	0.784	0.591	0	0	VWA1
OSR2	0	0.519923	0.752	0.616	0	0	OSR2
FBLN5	0	0.513548	0.755	0.636	0	0	FBLN5
AKR1C1	0	0.510803	0.71	0.694	0	0	AKR1C1
RIMS1	0	0.509334	0.761	0.61	0	0	RIMS1
IRX3	0	0.49871	0.784	0.586	0	0	IRX3
ZBTB16	0	0.487632	0.828	0.646	0	0	ZBTB16
LOX	0	0.487239	0.709	0.671	0	0	LOX
MDK	0	0.480173	0.808	0.677	0	0	MDK
TUBB2B	0	0.473988	0.735	0.619	0	0	TUBB2B
NRG2	0	0.467906	0.726	0.527	0	0	NRG2
SNX22	0	0.467459	0.794	0.647	0	0	SNX22
NLGN4X	0	0.464031	0.703	0.641	0	0	NLGN4X
CYR61	0	0.452001	0.734	0.436	0	0	CYR61
CAMK2N1	0	0.443701	0.629	0.364	0	0	CAMK2N1
VEPH1	0	0.437907	0.798	0.646	0	0	VEPH1
CA12	0	0.422557	0.701	0.616	0	0	CA12
ABCC9	0	0.422324	0.776	0.65	0	0	ABCC9
C1R	0	0.414578	0.786	0.622	0	0	C1R
LSAMP	0	0.411025	0.707	0.579	0	0	LSAMP
KLF2	0	0.410932	0.879	0.785	0	0	KLF2
KRT81	0	0.395974	0.919	0.796	0	0	KRT81
MYOC	0	0.376156	0.739	0.577	0	0	MYOC
NUPR1	0	0.370972	0.869	0.544	0	0	NUPR1
PXDN	0	0.36661	0.772	0.627	0	0	PXDN
HEBP2	0	0.353803	0.856	0.674	0	0	HEBP2
AGT	0	0.346951	0.66	0.496	0	0	AGT
NFATC1	0	0.343764	0.338	0.642	0	0	NFATC1
PLIN2	0	0.334805	0.859	0.726	0	0	PLIN2
FIBIN	0	0.33284	0.803	0.682	0	0	FIBIN
CHL1	0	0.329535	0.781	0.656	0	0	CHL1
SMC4	0	0.322271	0.804	0.687	0	0	SMC4
TCF4	0	0.318143	0.907	0.795	0	0	TCF4
BCAN	0	0.317892	0.791	0.642	0	0	BCAN
FBLN2	0	0.311487	0.797	0.601	0	0	FBLN2
CRIP2	0	0.308984	0.896	0.688	0	0	CRIP2
COL1A1	0	0.307264	0.804	0.634	0	0	COL1A1
NEXN	0	0.305425	0.624	0.494	0	0	NEXN
NEGR1	0	0.298407	0.766	0.646	0	0	NEGR1
GADD45G	0	0.295249	0.758	0.58	0	0	GADD45G
MYBPC1	0	0.286787	0.757	0.565	0	0	MYBPC1
LAMA4	0	0.281335	0.72	0.57	0	0	LAMA4
COL7A1	0	0.278124	0.659	0.43	0	0	COL7A1
FAM189A2	0	0.261272	0.741	0.594	0	0	FAM189A2
PDE5A	0	0.255264	0.78	0.591	0	0	PDE5A
MEX3A	4.22e-298	0.396536	0.656	0.572	7.73e-295	0	MEX3A
EMP1	2.01e-297	0.670024	0.663	0.599	3.69e-294	0	EMP1
MME	2.06e-297	0.290071	0.36	0.528	3.77e-294	0	MME
NPPC	3.92e-294	0.271838	0.362	0.568	7.17e-291	0	NPPC
WEE1	1.17e-289	0.427271	0.741	0.638	2.14e-286	0	WEE1
PRELP	2.38e-288	0.99038	0.606	0.506	4.36e-285	0	PRELP
THBS1	8.78e-268	0.502316	0.766	0.598	1.61e-264	0	THBS1
FAM184A	3.95e-265	0.475738	0.688	0.583	7.23e-262	0	FAM184A
FOS	1.93e-250	0.352337	0.978	0.955	3.53e-247	0	FOS
ELN	4.56e-250	1.16498	0.64	0.642	8.34e-247	0	ELN
PTPRZ1	6.33e-247	0.352135	0.669	0.582	1.16e-243	0	PTPRZ1
CYTL1	5.25e-237	0.413437	0.339	0.512	9.61e-234	0	CYTL1
ITGA6	1.38e-234	0.459976	0.763	0.719	2.52e-231	0	ITGA6
TMEM100	1.28e-232	0.365866	0.625	0.597	2.34e-229	0	TMEM100
QSOX1	9.76e-228	0.790946	0.676	0.698	1.79e-224	0	QSOX1
SPOCK1	1.04e-224	0.303348	0.714	0.602	1.91e-221	0	SPOCK1
DIO3	1.01e-214	0.554278	0.612	0.559	1.85e-211	0	DIO3
SERTAD4-AS1	1.38e-205	0.588977	0.68	0.595	2.52e-202	0	SERTAD4-AS1
HSPG2	2.13e-199	0.377195	0.661	0.657	3.9e-196	0	HSPG2
ITPKC	3.61e-199	0.539597	0.676	0.619	6.61e-196	0	ITPKC
FMOD	2.19e-197	0.803725	0.593	0.604	4e-194	0	FMOD
EFNA1	8.82e-190	0.377952	0.593	0.459	1.61e-186	0	EFNA1
CRLF1	2.07e-189	0.505099	0.653	0.606	3.79e-186	0	CRLF1
SERPINE1	3.33e-188	0.315398	0.291	0.385	6.09e-185	0	SERPINE1
CERS4	2.65e-185	0.375636	0.667	0.583	4.85e-182	0	CERS4
BMP2	1.06e-183	0.491023	0.381	0.575	1.95e-180	0	BMP2
KLHL21	5.51e-180	0.43075	0.65	0.603	1.01e-176	0	KLHL21
SDC1	2.29e-178	0.524068	0.698	0.656	4.18e-175	0	SDC1
BPIFB4	5.6e-176	0.746575	0.591	0.597	1.03e-172	0	BPIFB4
NPW	4.88e-171	1.00088	0.583	0.614	8.94e-168	0	NPW
COL25A1	2.89e-167	0.294092	0.567	0.527	5.29e-164	0	COL25A1
PDGFRB	3.7e-166	0.535881	0.652	0.623	6.78e-163	0	PDGFRB
ENPP2	2.42e-160	0.680874	0.557	0.561	4.42e-157	0	ENPP2
EBF1	6.29e-157	0.320204	0.627	0.578	1.15e-153	0	EBF1
RASD1	3.27e-151	0.416792	0.585	0.486	5.99e-148	0	RASD1
ENC1	5.16e-149	0.379542	0.747	0.676	9.44e-146	0	ENC1
HSPB8	7.03e-148	0.602319	0.542	0.486	1.29e-144	0	HSPB8
MXRA5	4.61e-146	0.486527	0.646	0.612	8.44e-143	0	MXRA5
TINAGL1	1.12e-141	0.581738	0.645	0.629	2.04e-138	0	TINAGL1
CHRDL2	4.23e-130	0.486187	0.562	0.468	7.74e-127	0	CHRDL2
TENT5A	5.61e-130	0.423433	0.592	0.487	1.03e-126	0	TENT5A
RBBP8	1.3e-125	0.456559	0.749	0.67	2.37e-122	0	RBBP8
SDC4	5.7e-118	0.375005	0.667	0.587	1.04e-114	0	SDC4
LSR	2.86e-117	0.444332	0.644	0.616	5.23e-114	0	LSR
CXCL14	2.37e-115	0.538717	0.911	0.84	4.34e-112	0	CXCL14
NDRG1	4.29e-114	0.588456	0.682	0.698	7.85e-111	0	NDRG1
TAGLN	5.11e-104	1.41694	0.7	0.711	9.35e-101	0	TAGLN
SLC2A1	5.13e-102	0.368903	0.451	0.551	9.38e-99	0	SLC2A1
PCSK1N	3.96e-92	0.383755	0.69	0.629	7.25e-89	0	PCSK1N
KRT15	8.7e-91	0.419273	0.922	0.824	1.59e-87	0	KRT15
CCDC3	9.22e-80	0.486837	0.465	0.647	1.69e-76	0	CCDC3
CARMN	5.94e-69	0.299577	0.475	0.559	1.09e-65	0	CARMN
GLIS3	8.23e-57	0.41399	0.625	0.638	1.51e-53	0	GLIS3
ADAMTSL3	2.63e-54	0.294482	0.418	0.553	4.82e-51	0	ADAMTSL3
TPM1	2.93e-54	0.441683	0.639	0.594	5.36e-51	0	TPM1
GJA1	1.2e-48	0.432561	0.466	0.602	2.19e-45	0	GJA1
GASAL1	9.86e-47	0.313945	0.321	0.284	1.8e-43	0	GASAL1
IGFBP5	2.34e-45	0.511718	0.594	0.613	4.28e-42	0	IGFBP5
CSN2	7.65e-44	0.299635	0.502	0.513	1.4e-40	0	CSN2
MSLN	1.68e-43	0.267567	0.414	0.353	3.07e-40	0	MSLN
NXPH4	9.42e-35	0.27378	0.589	0.581	1.72e-31	0	NXPH4
PDGFD	1.2e-31	0.277035	0.473	0.568	2.2e-28	0	PDGFD
PCOLCE2	3.02e-31	0.978766	0.532	0.592	5.53e-28	0	PCOLCE2
PDLIM4	6.86e-31	0.407473	0.664	0.672	1.25e-27	0	PDLIM4
SLC25A25	9.41e-29	0.288149	0.577	0.568	1.72e-25	0	SLC25A25
EGR2	6.96e-28	0.477551	0.455	0.609	1.27e-24	0	EGR2
UBR1	3.55e-22	0.548237	0.419	0.47	6.5e-19	0	UBR1
LTBP1	1.51e-21	0.714051	0.599	0.64	2.77e-18	0	LTBP1
SAMD11	3.63e-20	0.671377	0.484	0.491	6.64e-17	0	SAMD11
SLC6A20	2.1e-19	0.369094	0.423	0.486	3.85e-16	0	SLC6A20
GPRC5A	3.6e-16	0.307369	0.371	0.341	6.59e-13	0	GPRC5A
PI15	5.4e-15	0.860145	0.488	0.539	9.88e-12	0	PI15
SERPINB5	1.24e-14	0.399184	0.617	0.63	2.26e-11	0	SERPINB5
RBP4	1.9e-12	0.667676	0.464	0.444	3.47e-09	0	RBP4
ITGBL1	1.97e-11	0.413519	0.498	0.502	3.6e-08	0	ITGBL1
LAMA3	3.45e-11	0.483123	0.59	0.611	6.32e-08	0	LAMA3
KRT14	5.03e-11	0.704587	0.94	0.896	9.21e-08	0	KRT14
CRTAC1	9.08e-10	0.596287	0.545	0.613	1.66e-06	0	CRTAC1
LMOD1	6.03e-09	0.272867	0.467	0.465	1.1e-05	0	LMOD1
SERPINE2	4.15e-06	0.378685	0.533	0.598	0.00759083	0	SERPINE2
RNF39	5.23e-06	0.393906	0.417	0.425	0.0095641	0	RNF39
ACTA2	3.61e-05	0.878722	0.672	0.613	0.0660948	0	ACTA2
PXDC1	4.31e-05	0.318769	0.559	0.661	0.0789072	0	PXDC1
COL11A1	0.000187935	0.866535	0.479	0.55	0.343921	0	COL11A1
PHLDA2	0.000336128	0.319885	0.532	0.613	0.615113	0	PHLDA2
RGS5	0.000459664	0.356868	0.518	0.507	0.841184	0	RGS5
CNN1	0.00194056	0.549995	0.464	0.564	1	0	CNN1
DIO2	0.00506653	0.323448	0.374	0.324	1	0	DIO2
WFDC2	0	3.9388	0.972	0.669	0	1	WFDC2
MUCL1	0	3.70569	0.99	0.856	0	1	MUCL1
SLPI	0	3.57692	0.94	0.604	0	1	SLPI
SCGB3A1	0	3.48268	0.936	0.591	0	1	SCGB3A1
FDCSP	0	3.20014	0.898	0.571	0	1	FDCSP
LTF	0	3.06895	0.865	0.439	0	1	LTF
AZGP1	0	2.64467	0.932	0.575	0	1	AZGP1
CCL28	0	2.28387	0.929	0.517	0	1	CCL28
LCN2	0	2.13029	0.756	0.497	0	1	LCN2
PIGR	0	2.0719	0.674	0.275	0	1	PIGR
PIP	0	1.89584	0.803	0.533	0	1	PIP
KRT18	0	1.8381	0.888	0.473	0	1	KRT18
CD24	0	1.8128	0.77	0.467	0	1	CD24
S100A2	0	1.78143	0.983	0.586	0	1	S100A2
TACSTD2	0	1.74429	0.811	0.388	0	1	TACSTD2
SAA1	0	1.73073	0.893	0.619	0	1	SAA1
CLDN4	0	1.72388	0.682	0.331	0	1	CLDN4
STATH	0	1.48062	0.943	0.597	0	1	STATH
ZG16B	0	1.47476	0.957	0.606	0	1	ZG16B
S100A9	0	1.46978	0.916	0.428	0	1	S100A9
OLFM4	0	1.44255	0.958	0.463	0	1	OLFM4
ELF3	0	1.34711	0.912	0.484	0	1	ELF3
KRT7	0	1.29866	0.987	0.803	0	1	KRT7
PERP	0	1.28693	0.971	0.7	0	1	PERP
PDZK1IP1	0	1.24585	0.687	0.453	0	1	PDZK1IP1
KRT8	0	1.23688	0.993	0.709	0	1	KRT8
EPCAM	0	1.22139	0.934	0.456	0	1	EPCAM
TCN1	0	1.19906	0.653	0.263	0	1	TCN1
CRACR2B	0	1.17225	0.783	0.477	0	1	CRACR2B
FMO2	0	1.11708	0.91	0.352	0	1	FMO2
PI3	0	1.05323	0.905	0.538	0	1	PI3
FOLR1	0	1.03469	0.674	0.285	0	1	FOLR1
SEC11C	0	1.02382	0.877	0.694	0	1	SEC11C
MGST1	0	1.01169	0.974	0.668	0	1	MGST1
SMR3B	0	0.984617	0.736	0.509	0	1	SMR3B
ADIRF	0	0.964632	0.884	0.636	0	1	ADIRF
KRT151	0	0.953408	0.998	0.857	0	1	KRT15
HTN1	0	0.950366	0.851	0.46	0	1	HTN1
TFCP2L1	0	0.916644	0.84	0.286	0	1	TFCP2L1
DSP	0	0.903657	0.922	0.596	0	1	DSP
FXYD3	0	0.865344	0.871	0.665	0	1	FXYD3
KRT811	0	0.853748	0.991	0.842	0	1	KRT81
CXCL17	0	0.849865	0.879	0.295	0	1	CXCL17
KRT17	0	0.841621	0.952	0.53	0	1	KRT17
TM4SF1	0	0.835791	0.99	0.654	0	1	TM4SF1
GSTA1	0	0.832446	0.938	0.565	0	1	GSTA1
ANXA3	0	0.797649	0.906	0.544	0	1	ANXA3
CHI3L2	0	0.782859	0.879	0.539	0	1	CHI3L2
SLC6A14	0	0.763372	0.827	0.557	0	1	SLC6A14
PDLIM1	0	0.716589	0.925	0.615	0	1	PDLIM1
SERHL2	0	0.700006	0.801	0.426	0	1	SERHL2
TNFSF10	0	0.698881	0.909	0.667	0	1	TNFSF10
CXCL1	0	0.694932	0.843	0.403	0	1	CXCL1
PLPP2	0	0.684765	0.935	0.687	0	1	PLPP2
KLK11	0	0.661863	0.916	0.409	0	1	KLK11
CITED4	0	0.657088	0.988	0.691	0	1	CITED4
CXADR	0	0.652723	0.912	0.352	0	1	CXADR
SERINC2	0	0.652425	0.698	0.356	0	1	SERINC2
NEBL	0	0.638077	0.894	0.463	0	1	NEBL
S100A14	0	0.634214	0.97	0.421	0	1	S100A14
EDN1	0	0.629835	0.76	0.475	0	1	EDN1
TSPAN1	0	0.620063	0.966	0.597	0	1	TSPAN1
RAB25	0	0.61257	0.955	0.557	0	1	RAB25
KRT141	0	0.576798	0.994	0.907	0	1	KRT14
RHOV	0	0.570901	0.944	0.512	0	1	RHOV
SPINT1	0	0.558467	0.984	0.653	0	1	SPINT1
CDH1	0	0.55615	0.967	0.591	0	1	CDH1
ANK3	0	0.53649	0.93	0.463	0	1	ANK3
SPINT1-AS1	0	0.535156	0.957	0.581	0	1	SPINT1-AS1
AGR2	0	0.534426	0.946	0.501	0	1	AGR2
SHROOM3	0	0.534054	0.917	0.497	0	1	SHROOM3
ERBB3	0	0.519686	0.843	0.502	0	1	ERBB3
SORBS2	0	0.513737	0.951	0.622	0	1	SORBS2
SLC9A3R1	0	0.501241	0.81	0.543	0	1	SLC9A3R1
COMTD1	0	0.499102	0.808	0.447	0	1	COMTD1
GGCT	0	0.497751	0.969	0.627	0	1	GGCT
KRTCAP3	0	0.494797	0.921	0.428	0	1	KRTCAP3
MAL2	0	0.47697	0.834	0.316	0	1	MAL2
TMC5	0	0.472716	0.92	0.349	0	1	TMC5
TMEM213	0	0.4718	0.835	0.317	0	1	TMEM213
JUP	0	0.46924	0.944	0.583	0	1	JUP
PPP1R1A	0	0.460399	0.953	0.469	0	1	PPP1R1A
SLC34A2	0	0.45763	0.932	0.407	0	1	SLC34A2
AC005165.1	0	0.45497	0.916	0.332	0	1	AC005165.1
TC2N	0	0.446312	0.942	0.617	0	1	TC2N
KIT	0	0.443544	0.87	0.549	0	1	KIT
ALCAM	0	0.439698	0.915	0.549	0	1	ALCAM
HTN3	0	0.437344	0.782	0.391	0	1	HTN3
MUC1	0	0.43444	0.89	0.311	0	1	MUC1
SCGN	0	0.431639	0.863	0.489	0	1	SCGN
RBP1	0	0.431292	0.93	0.47	0	1	RBP1
CSN3	0	0.42859	0.912	0.454	0	1	CSN3
AACS	0	0.420008	0.845	0.364	0	1	AACS
KLK5	0	0.418105	0.966	0.545	0	1	KLK5
PCBD1	0	0.416665	0.98	0.642	0	1	PCBD1
BCAM	0	0.410026	0.97	0.572	0	1	BCAM
CLDN8	0	0.4066	0.665	0.265	0	1	CLDN8
SCNN1A	0	0.403079	0.885	0.339	0	1	SCNN1A
FOXQ1	0	0.393038	0.253	0.395	0	1	FOXQ1
ANKRD36C	0	0.392183	0.928	0.427	0	1	ANKRD36C
MPHOSPH6	0	0.39197	0.904	0.521	0	1	MPHOSPH6
PROM1	0	0.389379	0.908	0.518	0	1	PROM1
RAB27B	0	0.383728	0.887	0.325	0	1	RAB27B
SLC4A11	0	0.379981	0.915	0.39	0	1	SLC4A11
CREB3L4	0	0.375207	0.898	0.598	0	1	CREB3L4
EGFR	0	0.374245	0.929	0.437	0	1	EGFR
CX3CL1	0	0.367562	0.97	0.646	0	1	CX3CL1
GGT6	0	0.366998	0.73	0.295	0	1	GGT6
ITGB4	0	0.366033	0.961	0.562	0	1	ITGB4
STARD10	0	0.363847	0.978	0.66	0	1	STARD10
NOSTRIN	0	0.362777	0.31	0.328	0	1	NOSTRIN
ANPEP	0	0.356449	0.93	0.451	0	1	ANPEP
ARHGEF38	0	0.354723	0.844	0.31	0	1	ARHGEF38
PLA2G16	0	0.353859	0.951	0.594	0	1	PLA2G16
CHST9	0	0.336748	0.905	0.367	0	1	CHST9
DSG2	0	0.329048	0.965	0.597	0	1	DSG2
SGMS2	0	0.328829	0.85	0.28	0	1	SGMS2
CMTM8	0	0.328211	0.911	0.421	0	1	CMTM8
SYNGR2	0	0.325717	0.811	0.508	0	1	SYNGR2
FAM84A	0	0.318257	0.748	0.312	0	1	FAM84A
NECTIN4	0	0.315352	0.929	0.308	0	1	NECTIN4
DPP4	0	0.315304	0.235	0.337	0	1	DPP4
LINC01829	0	0.309017	0.289	0.318	0	1	LINC01829
PRR15L	0	0.308554	0.845	0.236	0	1	PRR15L
DUSP23	0	0.306171	0.976	0.651	0	1	DUSP23
LINC01235	0	0.303321	0.952	0.444	0	1	LINC01235
HSD17B2	0	0.299394	0.821	0.305	0	1	HSD17B2
SLITRK6	0	0.296871	0.938	0.251	0	1	SLITRK6
DHCR24	0	0.285202	0.755	0.449	0	1	DHCR24
SFN	0	0.283088	0.932	0.376	0	1	SFN
AARD	0	0.272421	0.974	0.585	0	1	AARD
ODF3B	0	0.269993	0.957	0.563	0	1	ODF3B
S100A16	0	0.268878	0.975	0.549	0	1	S100A16
LRG1	0	0.267764	0.277	0.243	0	1	LRG1
F3	0	0.263223	0.747	0.319	0	1	F3
RAB11FIP1	0	0.260752	0.914	0.432	0	1	RAB11FIP1
ALDH3B2	0	0.254172	0.68	0.224	0	1	ALDH3B2
GJC3	0	0.25281	0.725	0.387	0	1	GJC3
INHBB	0	0.251551	0.942	0.588	0	1	INHBB
MB	0	0.250665	0.858	0.317	0	1	MB
CYB5A	5.28e-307	0.413885	0.764	0.471	9.66e-304	1	CYB5A
DCXR	1.01e-303	0.516006	0.884	0.615	1.84e-300	1	DCXR
IQGAP2	2.94e-302	0.321706	0.841	0.61	5.37e-299	1	IQGAP2
USP54	1.96e-297	0.376539	0.904	0.564	3.59e-294	1	USP54
RND1	8.13e-293	0.441265	0.301	0.42	1.49e-289	1	RND1
ANO1	2.59e-292	0.376646	0.338	0.425	4.74e-289	1	ANO1
NEDD4L	5.56e-289	0.49521	0.804	0.507	1.02e-285	1	NEDD4L
SPINT2	1.24e-285	0.644469	0.961	0.759	2.27e-282	1	SPINT2
FAM3D	7.49e-284	1.49454	0.631	0.339	1.37e-280	1	FAM3D
AGFG2	3.57e-281	0.408802	0.336	0.392	6.54e-278	1	AGFG2
BPIFB1	3.19e-279	1.01609	0.71	0.489	5.83e-276	1	BPIFB1
SAA2	1.13e-270	1.17077	0.658	0.4	2.07e-267	1	SAA2
DHRS2	1.66e-269	0.324229	0.616	0.288	3.03e-266	1	DHRS2
SLC31A2	1.25e-249	0.265653	0.364	0.454	2.29e-246	1	SLC31A2
LRRC26	1.31e-234	0.505192	0.351	0.276	2.4e-231	1	LRRC26
EHF	4.66e-231	1.42938	0.676	0.514	8.52e-228	1	EHF
CA6	7.95e-229	0.462394	0.659	0.427	1.45e-225	1	CA6
C1QTNF3	5.19e-220	0.459144	0.339	0.343	9.5e-217	1	C1QTNF3
ATOX1	7.84e-217	0.452622	0.901	0.682	1.43e-213	1	ATOX1
MYO5C	3.81e-214	0.269274	0.635	0.315	6.98e-211	1	MYO5C
STEAP4	8.71e-212	0.398658	0.554	0.221	1.59e-208	1	STEAP4
DSC2	2.25e-208	0.719049	0.726	0.574	4.11e-205	1	DSC2
SMIM22	2.51e-198	0.912638	0.622	0.329	4.59e-195	1	SMIM22
PAIP2B	1.05e-197	0.320332	0.359	0.305	1.93e-194	1	PAIP2B
AQP51	5.26e-191	0.428663	0.873	0.72	9.63e-188	1	AQP5
SSR4	7.23e-183	0.504237	0.989	0.931	1.32e-179	1	SSR4
PPP1R9A	4.36e-182	0.414574	0.613	0.244	7.98e-179	1	PPP1R9A
XBP1	2.73e-177	0.607343	0.8	0.73	5e-174	1	XBP1
TMED3	2.84e-175	0.800695	0.714	0.61	5.19e-172	1	TMED3
PIM3	2.07e-170	0.412191	0.942	0.719	3.78e-167	1	PIM3
SPDEF	5.13e-169	0.397538	0.374	0.326	9.38e-166	1	SPDEF
PRSS22	1.04e-167	0.368253	0.813	0.536	1.9e-164	1	PRSS22
CGNL1	2.93e-164	0.453911	0.645	0.373	5.37e-161	1	CGNL1
SERPINB1	8.98e-152	0.319352	0.812	0.574	1.64e-148	1	SERPINB1
TCIM	1.5e-144	0.886457	0.376	0.267	2.74e-141	1	TCIM
KIAA1324	5.65e-143	0.419917	0.443	0.532	1.03e-139	1	KIAA1324
CLDN7	5.28e-142	1.03719	0.638	0.482	9.66e-139	1	CLDN7
LGALS3	3.7e-141	0.58689	0.977	0.831	6.77e-138	1	LGALS3
DEFB1	6.45e-140	1.26404	0.584	0.382	1.18e-136	1	DEFB1
NDRG2	2.71e-127	0.437369	0.839	0.76	4.96e-124	1	NDRG2
CTSC	7.43e-123	0.487652	0.823	0.663	1.36e-119	1	CTSC
PLEKHS1	4.48e-112	0.296363	0.673	0.518	8.21e-109	1	PLEKHS1
AQP3	3.83e-108	0.879251	0.608	0.4	7.02e-105	1	AQP3
PALMD	2.32e-106	0.316904	0.668	0.443	4.24e-103	1	PALMD
MLPH	1.82e-92	0.935796	0.562	0.304	3.33e-89	1	MLPH
PRR4	3.24e-92	0.468272	0.369	0.263	5.93e-89	1	PRR4
MUC15	3.44e-85	0.420928	0.398	0.273	6.3e-82	1	MUC15
C5orf46	9.3e-83	0.46682	0.4	0.245	1.7e-79	1	C5orf46
TPD52L1	2.65e-66	0.739013	0.604	0.465	4.85e-63	1	TPD52L1
CALML5	5.31e-64	1.06038	0.556	0.337	9.72e-61	1	CALML5
SMCO4	8.64e-62	0.461254	0.425	0.376	1.58e-58	1	SMCO4
NUPR11	4.33e-57	0.301585	0.827	0.714	7.93e-54	1	NUPR1
MMP7	3.03e-56	0.570775	0.642	0.516	5.54e-53	1	MMP7
TMPRSS2	1.14e-55	0.316755	0.438	0.34	2.09e-52	1	TMPRSS2
ALDH1A3	1.24e-55	0.41739	0.671	0.528	2.26e-52	1	ALDH1A3
ANXA2	5.24e-52	0.380151	0.946	0.824	9.58e-49	1	ANXA2
ELF5	1.11e-51	0.619046	0.407	0.267	2.03e-48	1	ELF5
S100A8	2.87e-40	0.280101	0.561	0.316	5.25e-37	1	S100A8
RARRES1	1.3e-35	0.972295	0.445	0.378	2.38e-32	1	RARRES1
RBM47	9.12e-35	0.431069	0.627	0.526	1.67e-31	1	RBM47
WWC1	6.67e-32	0.544821	0.46	0.432	1.22e-28	1	WWC1
CD55	1.19e-30	0.317425	0.61	0.654	2.18e-27	1	CD55
GMDS	1.44e-29	0.620208	0.58	0.457	2.64e-26	1	GMDS
NUDT8	7.17e-29	0.43537	0.503	0.307	1.31e-25	1	NUDT8
C1orf115	8.24e-25	0.253591	0.434	0.316	1.51e-21	1	C1orf115
MAST4	3.7e-21	0.332941	0.73	0.544	6.77e-18	1	MAST4
ARFGEF3	5.16e-20	0.610148	0.446	0.382	9.44e-17	1	ARFGEF3
LPO	1.98e-19	0.439971	0.419	0.212	3.63e-16	1	LPO
BSPRY	9.61e-19	0.725055	0.54	0.345	1.76e-15	1	BSPRY
NCOA7	1.15e-17	0.525743	0.523	0.528	2.1e-14	1	NCOA7
AMY2B	1.74e-16	0.523298	0.419	0.236	3.18e-13	1	AMY2B
PHLDB2	1.92e-15	0.270644	0.685	0.514	3.52e-12	1	PHLDB2
FAM3B	1.54e-14	0.549393	0.454	0.233	2.82e-11	1	FAM3B
ITPR2	1.82e-13	0.254733	0.924	0.793	3.33e-10	1	ITPR2
EIF4EBP1	9.49e-08	0.462344	0.558	0.455	0.000173653	1	EIF4EBP1
PRSS8	1.48e-07	0.454313	0.5	0.476	0.000271203	1	PRSS8
CLDN3	2.55e-06	0.965665	0.518	0.347	0.00467197	1	CLDN3
PKP2	6.35e-06	0.322306	0.541	0.509	0.0116253	1	PKP2
KCNN4	0.00174798	0.458182	0.529	0.433	1	1	KCNN4
TMEM238	0.00177731	0.41702	0.59	0.531	1	1	TMEM238
FAM129A	0.00310673	0.355244	0.728	0.715	1	1	FAM129A
LYZ	0.00431102	0.853858	0.502	0.401	1	1	LYZ
COBL	0.00557081	0.48389	0.458	0.316	1	1	COBL
HLA-DRA	0	5.36951	0.996	0.86	0	2	HLA-DRA
IL1B	0	5.2234	0.88	0.823	0	2	IL1B
HLA-DRB1	0	5.12636	0.99	0.802	0	2	HLA-DRB1
CCL3	0	4.87823	0.866	0.622	0	2	CCL3
HLA-DRB5	0	4.74181	0.984	0.784	0	2	HLA-DRB5
HLA-DPA1	0	4.6122	0.985	0.766	0	2	HLA-DPA1
C1QA	0	4.46295	0.951	0.801	0	2	C1QA
CD74	0	4.39001	0.996	0.936	0	2	CD74
C1QB	0	4.32384	0.919	0.774	0	2	C1QB
CCL4L2	0	4.32312	0.802	0.562	0	2	CCL4L2
HLA-DPB1	0	4.27178	0.984	0.836	0	2	HLA-DPB1
CXCL8	0	4.2699	0.789	0.59	0	2	CXCL8
TYROBP	0	4.17805	0.987	0.779	0	2	TYROBP
C1QC	0	4.06493	0.917	0.764	0	2	C1QC
CCL3L1	0	4.04117	0.745	0.457	0	2	CCL3L1
CCL4	0	3.98762	0.851	0.611	0	2	CCL4
AIF1	0	3.91838	0.971	0.779	0	2	AIF1
HLA-DQB1	0	3.86086	0.959	0.74	0	2	HLA-DQB1
HLA-DQA1	0	3.76033	0.911	0.656	0	2	HLA-DQA1
RGS1	0	3.59224	0.958	0.805	0	2	RGS1
FCER1G	0	3.41729	0.925	0.729	0	2	FCER1G
MS4A7	0	3.38297	0.928	0.747	0	2	MS4A7
MS4A6A	0	3.3393	0.909	0.746	0	2	MS4A6A
GPR183	0	3.31583	0.858	0.765	0	2	GPR183
CD14	0	3.28399	0.861	0.404	0	2	CD14
PLAUR	0	3.27869	0.824	0.565	0	2	PLAUR
SRGN	0	3.25217	0.964	0.82	0	2	SRGN
HLA-DMA	0	3.24434	0.936	0.535	0	2	HLA-DMA
NLRP3	0	3.22615	0.808	0.65	0	2	NLRP3
RNASE1	0	3.14054	0.614	0.618	0	2	RNASE1
BCL2A1	0	3.06598	0.725	0.484	0	2	BCL2A1
CH25H	0	3.02724	0.692	0.748	0	2	CH25H
TNFAIP3	0	3.02442	0.871	0.75	0	2	TNFAIP3
FCGR2A	0	2.99818	0.901	0.722	0	2	FCGR2A
FCGR3A	0	2.99155	0.803	0.738	0	2	FCGR3A
C5AR1	0	2.94654	0.809	0.606	0	2	C5AR1
FCGBP	0	2.89459	0.741	0.727	0	2	FCGBP
LAPTM5	0	2.85718	0.939	0.787	0	2	LAPTM5
PLEK	0	2.85557	0.814	0.717	0	2	PLEK
CD83	0	2.84827	0.877	0.592	0	2	CD83
CSF1R	0	2.79786	0.875	0.7	0	2	CSF1R
HLA-DQA2	0	2.79524	0.826	0.668	0	2	HLA-DQA2
CYBA	0	2.71137	0.976	0.651	0	2	CYBA
AREG	0	2.70521	0.554	0.444	0	2	AREG
CYBB	0	2.68616	0.844	0.692	0	2	CYBB
CD163	0	2.66589	0.838	0.73	0	2	CD163
ALOX5AP	0	2.61475	0.847	0.724	0	2	ALOX5AP
CTSS	0	2.52214	0.887	0.626	0	2	CTSS
SGK1	0	2.521	0.929	0.798	0	2	SGK1
GPR34	0	2.51532	0.805	0.709	0	2	GPR34
OLR1	0	2.49866	0.731	0.682	0	2	OLR1
FOLR2	0	2.45994	0.685	0.717	0	2	FOLR2
MNDA	0	2.43921	0.788	0.657	0	2	MNDA
CD68	0	2.4122	0.827	0.534	0	2	CD68
FTL	0	2.37857	0.999	0.994	0	2	FTL
FGL2	0	2.34865	0.832	0.535	0	2	FGL2
F13A1	0	2.34828	0.743	0.695	0	2	F13A1
MARCKS	0	2.32809	0.932	0.718	0	2	MARCKS
RGS10	0	2.31367	0.855	0.698	0	2	RGS10
ITGB2	0	2.26388	0.832	0.68	0	2	ITGB2
LST1	0	2.24617	0.792	0.733	0	2	LST1
TNF	0	2.22522	0.582	0.518	0	2	TNF
MRC1	0	2.20829	0.674	0.667	0	2	MRC1
COTL1	0	2.20219	0.837	0.595	0	2	COTL1
C3AR1	0	2.1594	0.778	0.695	0	2	C3AR1
FILIP1L	0	2.14891	0.76	0.6	0	2	FILIP1L
HLA-DMB	0	2.12902	0.804	0.605	0	2	HLA-DMB
GRASP	0	2.12203	0.755	0.634	0	2	GRASP
IGSF6	0	2.11797	0.739	0.648	0	2	IGSF6
AL136987.1	0	2.10528	0.699	0.661	0	2	AL136987.1
C1orf162	0	2.03589	0.75	0.705	0	2	C1orf162
LYZ1	0	2.01269	0.699	0.38	0	2	LYZ
TREM2	0	2.0123	0.69	0.681	0	2	TREM2
CLEC7A	0	2.00421	0.75	0.727	0	2	CLEC7A
SPI1	0	1.99134	0.764	0.707	0	2	SPI1
STAB1	0	1.9884	0.66	0.64	0	2	STAB1
FCGR2B	0	1.97761	0.659	0.658	0	2	FCGR2B
CFLAR	0	1.96446	0.793	0.734	0	2	CFLAR
TMSB4X	0	1.95651	0.999	0.984	0	2	TMSB4X
TCHH	0	1.94854	0.562	0.509	0	2	TCHH
MSR1	0	1.94616	0.699	0.569	0	2	MSR1
VSIG4	0	1.94568	0.732	0.698	0	2	VSIG4
RGS2	0	1.91994	0.778	0.724	0	2	RGS2
SMAP2	0	1.91376	0.838	0.636	0	2	SMAP2
FCGR1A	0	1.89362	0.684	0.549	0	2	FCGR1A
EIF4E	0	1.88984	0.678	0.646	0	2	EIF4E
CPVL	0	1.88607	0.699	0.635	0	2	CPVL
CTSH	0	1.87372	0.779	0.692	0	2	CTSH
USP53	0	1.87332	0.765	0.597	0	2	USP53
ZEB2	0	1.85973	0.768	0.75	0	2	ZEB2
BASP1	0	1.85089	0.69	0.688	0	2	BASP1
IL18	0	1.85058	0.71	0.699	0	2	IL18
PHACTR1	0	1.84901	0.643	0.564	0	2	PHACTR1
CTSB	0	1.8486	0.898	0.808	0	2	CTSB
ADAP2	0	1.83837	0.704	0.719	0	2	ADAP2
CXCL16	0	1.823	0.775	0.6	0	2	CXCL16
CX3CR1	0	1.81742	0.714	0.663	0	2	CX3CR1
ATP1B3	0	1.81364	0.837	0.781	0	2	ATP1B3
SLCO2B1	0	1.76793	0.693	0.636	0	2	SLCO2B1
RNASE6	0	1.76775	0.722	0.7	0	2	RNASE6
CD37	0	1.76347	0.804	0.726	0	2	CD37
SLC1A3	0	1.75972	0.685	0.483	0	2	SLC1A3
SERPINA1	0	1.75913	0.673	0.529	0	2	SERPINA1
ARHGAP18	0	1.7426	0.777	0.63	0	2	ARHGAP18
CXCR4	0	1.73723	0.864	0.757	0	2	CXCR4
KDM6B	0	1.73628	0.735	0.492	0	2	KDM6B
FYB1	0	1.73545	0.779	0.747	0	2	FYB1
HCLS1	0	1.72367	0.755	0.619	0	2	HCLS1
NFKB1	0	1.71659	0.688	0.66	0	2	NFKB1
CD53	0	1.6978	0.758	0.695	0	2	CD53
NR4A2	0	1.69438	0.862	0.837	0	2	NR4A2
MAP3K8	0	1.68174	0.741	0.646	0	2	MAP3K8
RASGEF1B	0	1.66211	0.692	0.608	0	2	RASGEF1B
P2RY13	0	1.66002	0.635	0.622	0	2	P2RY13
CD86	0	1.64576	0.682	0.616	0	2	CD86
LY86	0	1.64236	0.678	0.692	0	2	LY86
GRN	0	1.6224	0.836	0.722	0	2	GRN
CHMP1B	0	1.6142	0.738	0.67	0	2	CHMP1B
MS4A4A	0	1.58982	0.614	0.635	0	2	MS4A4A
TYMP	0	1.58538	0.762	0.567	0	2	TYMP
PTPRC	0	1.5853	0.849	0.779	0	2	PTPRC
PLD4	0	1.57839	0.673	0.616	0	2	PLD4
MEF2C	0	1.57076	0.827	0.815	0	2	MEF2C
ARRB2	0	1.54918	0.699	0.638	0	2	ARRB2
CD84	0	1.54342	0.65	0.57	0	2	CD84
APBB1IP	0	1.5356	0.686	0.619	0	2	APBB1IP
RASSF4	0	1.52174	0.685	0.603	0	2	RASSF4
PDGFB	0	1.51552	0.64	0.598	0	2	PDGFB
CTSZ	0	1.50076	0.845	0.786	0	2	CTSZ
CORO1A	0	1.49564	0.773	0.763	0	2	CORO1A
VEGFA	0	1.49218	0.679	0.504	0	2	VEGFA
LAIR1	0	1.49159	0.674	0.667	0	2	LAIR1
SAMSN1	0	1.48848	0.689	0.713	0	2	SAMSN1
TGFBI	0	1.47892	0.628	0.484	0	2	TGFBI
PMAIP1	0	1.47106	0.664	0.569	0	2	PMAIP1
VMO1	0	1.44038	0.59	0.512	0	2	VMO1
KLF6	0	1.42732	0.919	0.874	0	2	KLF6
TNFRSF1B	0	1.40306	0.68	0.62	0	2	TNFRSF1B
METRNL	0	1.39783	0.701	0.5	0	2	METRNL
SAMHD1	0	1.39242	0.672	0.677	0	2	SAMHD1
CD93	0	1.38574	0.666	0.559	0	2	CD93
CREM	0	1.38106	0.767	0.649	0	2	CREM
FPR1	0	1.37761	0.651	0.68	0	2	FPR1
HCST	0	1.36631	0.703	0.675	0	2	HCST
ICAM1	0	1.36363	0.641	0.565	0	2	ICAM1
HAVCR2	0	1.35805	0.606	0.58	0	2	HAVCR2
LYN	0	1.34625	0.591	0.49	0	2	LYN
PTPRE	0	1.34214	0.605	0.601	0	2	PTPRE
GMFG	0	1.33835	0.746	0.673	0	2	GMFG
TMSB10	0	1.33396	0.992	0.957	0	2	TMSB10
RNF144B	0	1.33138	0.667	0.694	0	2	RNF144B
CSF2RA	0	1.26882	0.595	0.617	0	2	CSF2RA
SERPINB9	0	1.26787	0.6	0.577	0	2	SERPINB9
LPAR6	0	1.26764	0.677	0.66	0	2	LPAR6
IL10RA	0	1.26674	0.639	0.659	0	2	IL10RA
NCF4	0	1.26638	0.636	0.714	0	2	NCF4
POU2F2	0	1.25374	0.611	0.571	0	2	POU2F2
CD4	0	1.23608	0.62	0.652	0	2	CD4
CLEC2B	0	1.23592	0.632	0.652	0	2	CLEC2B
SLA	0	1.19546	0.673	0.665	0	2	SLA
PTGER4	0	1.17152	0.562	0.396	0	2	PTGER4
PILRA	0	1.16895	0.548	0.417	0	2	PILRA
IFI30	0	1.16617	0.451	0.303	0	2	IFI30
STX11	0	1.16397	0.549	0.472	0	2	STX11
LIPA	0	1.15277	0.527	0.362	0	2	LIPA
TNFSF13B	0	1.15074	0.596	0.617	0	2	TNFSF13B
LCP1	0	1.1459	0.689	0.708	0	2	LCP1
HLA-A	0	1.12058	0.962	0.917	0	2	HLA-A
SLC16A10	0	1.11814	0.491	0.26	0	2	SLC16A10
EFHD2	0	1.10616	0.633	0.557	0	2	EFHD2
PLSCR1	0	1.06937	0.649	0.645	0	2	PLSCR1
ACSL1	0	1.05505	0.544	0.372	0	2	ACSL1
HLA-B	0	1.04066	0.972	0.945	0	2	HLA-B
B2M	0	0.998786	0.999	0.995	0	2	B2M
HSPA6	0	0.987467	0.496	0.291	0	2	HSPA6
EPSTI1	0	0.856141	0.557	0.526	0	2	EPSTI1
UCP2	0	0.828708	0.503	0.425	0	2	UCP2
HLA-E	0	0.813145	0.934	0.82	0	2	HLA-E
KYNU	0	0.79718	0.46	0.396	0	2	KYNU
CCR1	0	0.784708	0.505	0.403	0	2	CCR1
HLA-C	0	0.763885	0.944	0.912	0	2	HLA-C
LUCAT1	0	0.603416	0.419	0.268	0	2	LUCAT1
BHLHE40	0	0.59142	0.491	0.366	0	2	BHLHE40
OLFML2B	0	0.53423	0.491	0.375	0	2	OLFML2B
CTSK	0	0.315239	0.25	0.77	0	2	CTSK
TMEM37	0	0.293969	0.372	0.261	0	2	TMEM37
SLAMF8	0	0.253602	0.378	0.107	0	2	SLAMF8
GIMAP1	4.78e-308	0.458606	0.457	0.407	8.74e-305	2	GIMAP1
FBP1	3.16e-305	0.468435	0.354	0.275	5.79e-302	2	FBP1
AC004817.3	1.57e-304	0.689109	0.482	0.446	2.87e-301	2	AC004817.3
TMEM176B	6.07e-303	1.54658	0.613	0.668	1.11e-299	2	TMEM176B
PLTP	1.39e-302	1.25584	0.635	0.604	2.54e-299	2	PLTP
CTSC1	4e-300	1.04669	0.691	0.691	7.33e-297	2	CTSC
VAMP8	4.33e-300	0.876974	0.825	0.864	7.93e-297	2	VAMP8
AP1S2	1.9e-294	1.30956	0.602	0.625	3.48e-291	2	AP1S2
SLC31A21	5.63e-290	0.67789	0.488	0.431	1.03e-286	2	SLC31A2
TNFAIP2	7.11e-288	0.890825	0.465	0.368	1.3e-284	2	TNFAIP2
PRMT9	8.09e-287	1.06617	0.546	0.496	1.48e-283	2	PRMT9
GK	3.54e-282	1.2801	0.56	0.558	6.47e-279	2	GK
PDE4B	8.58e-278	1.07785	0.655	0.618	1.57e-274	2	PDE4B
AC103591.3	4.16e-275	0.879772	0.541	0.539	7.61e-272	2	AC103591.3
LY96	1.52e-274	1.20173	0.61	0.698	2.78e-271	2	LY96
LCP2	1.08e-271	1.3632	0.612	0.697	1.98e-268	2	LCP2
CYTIP	2.76e-269	0.936138	0.628	0.696	5.06e-266	2	CYTIP
IL10	4.63e-264	1.16987	0.488	0.479	8.47e-261	2	IL10
CTSL	3.74e-263	0.960215	0.59	0.504	6.85e-260	2	CTSL
CDK1	2.06e-262	0.270563	0.375	0.3	3.77e-259	2	CDK1
GIMAP4	1.76e-260	1.02157	0.61	0.682	3.22e-257	2	GIMAP4
INSIG1	2.14e-259	1.19052	0.572	0.523	3.91e-256	2	INSIG1
DBI	1.71e-258	0.906996	0.855	0.886	3.12e-255	2	DBI
PECAM1	6.8e-257	0.315813	0.451	0.373	1.24e-253	2	PECAM1
GLRX	1.02e-256	1.0096	0.692	0.726	1.87e-253	2	GLRX
SPP1	5.44e-253	2.89496	0.488	0.466	9.95e-250	2	SPP1
LILRA2	2.49e-251	0.309907	0.303	0.179	4.56e-248	2	LILRA2
ANKRD37	4.93e-250	0.454815	0.514	0.406	9.03e-247	2	ANKRD37
FPR3	2.47e-245	0.64216	0.424	0.351	4.51e-242	2	FPR3
OASL	2.83e-235	0.279166	0.415	0.407	5.17e-232	2	OASL
PPIF	5.35e-235	1.12049	0.546	0.531	9.8e-232	2	PPIF
GATM	1.25e-233	0.867787	0.494	0.503	2.29e-230	2	GATM
CD300E	1.43e-232	0.283328	0.395	0.234	2.62e-229	2	CD300E
PTGS2	3.16e-231	1.89221	0.637	0.719	5.79e-228	2	PTGS2
IGF1	6.32e-225	0.414179	0.437	0.394	1.16e-221	2	IGF1
ZNF331	3.67e-220	1.48705	0.702	0.755	6.72e-217	2	ZNF331
CXCL2	4.62e-220	2.38952	0.628	0.671	8.46e-217	2	CXCL2
BRI3	7.43e-217	0.825482	0.805	0.854	1.36e-213	2	BRI3
CFD	1.13e-210	0.558761	0.499	0.444	2.06e-207	2	CFD
JAML	1.69e-208	0.784184	0.521	0.538	3.09e-205	2	JAML
PCDH12	2.88e-208	0.262722	0.379	0.332	5.26e-205	2	PCDH12
LYVE1	2.03e-203	0.661834	0.423	0.386	3.72e-200	2	LYVE1
MX2	6.72e-203	0.876914	0.517	0.554	1.23e-199	2	MX2
SERPINB11	6.76e-201	0.673702	0.648	0.611	1.24e-197	2	SERPINB1
SLC8A1	8.88e-199	1.24205	0.563	0.649	1.63e-195	2	SLC8A1
FCER1A	1.51e-197	1.81383	0.548	0.642	2.76e-194	2	FCER1A
HMOX1	5.11e-197	1.06331	0.483	0.472	9.34e-194	2	HMOX1
ABL2	3.7e-195	1.42612	0.583	0.657	6.77e-192	2	ABL2
LGALS9	4.97e-194	1.0848	0.557	0.633	9.09e-191	2	LGALS9
MIR155HG	9.94e-192	1.1538	0.445	0.457	1.82e-188	2	MIR155HG
SLC11A1	1.37e-188	0.927209	0.531	0.597	2.51e-185	2	SLC11A1
IL1R2	5.42e-188	0.817395	0.411	0.426	9.91e-185	2	IL1R2
SLFN11	3.65e-186	0.438602	0.316	0.246	6.67e-183	2	SLFN11
GPR84	4.44e-183	1.00689	0.564	0.678	8.12e-180	2	GPR84
SNX10	4.99e-175	0.884109	0.515	0.564	9.13e-172	2	SNX10
BST2	1.3e-173	0.646869	0.846	0.928	2.37e-170	2	BST2
PDK4	7.76e-172	1.20157	0.547	0.549	1.42e-168	2	PDK4
ICA1	1.68e-170	0.348237	0.414	0.431	3.07e-167	2	ICA1
IFIT2	2.78e-170	0.753098	0.371	0.738	5.09e-167	2	IFIT2
TCIRG1	2.99e-170	0.580237	0.459	0.49	5.47e-167	2	TCIRG1
AC073352.2	2.96e-167	0.452718	0.444	0.48	5.42e-164	2	AC073352.2
FKBP5	8.98e-166	0.748789	0.747	0.819	1.64e-162	2	FKBP5
NCF2	2.95e-162	0.889219	0.533	0.627	5.41e-159	2	NCF2
IRF8	3.57e-161	1.16109	0.503	0.549	6.53e-158	2	IRF8
CALB2	5.04e-160	0.594401	0.452	0.526	9.22e-157	2	CALB2
CPM	5.15e-155	1.09268	0.634	0.762	9.42e-152	2	CPM
MIR222HG	1.72e-153	0.648256	0.419	0.428	3.15e-150	2	MIR222HG
ASCL2	1.12e-152	0.260298	0.308	0.318	2.05e-149	2	ASCL2
CSTA	5.77e-151	0.700485	0.487	0.581	1.06e-147	2	CSTA
IFI16	2.22e-148	0.708221	0.781	0.882	4.07e-145	2	IFI16
OTUD1	6.49e-148	1.33905	0.478	0.493	1.19e-144	2	OTUD1
ACP5	1.16e-147	1.0495	0.254	0.614	2.12e-144	2	ACP5
EREG	3.78e-147	0.528908	0.332	0.321	6.92e-144	2	EREG
ATP6V1B2	1.5e-145	0.967588	0.543	0.604	2.74e-142	2	ATP6V1B2
HMGB2	2.87e-144	0.834353	0.686	0.746	5.24e-141	2	HMGB2
OSM	9.83e-142	1.01282	0.518	0.6	1.8e-138	2	OSM
ITPR21	3.89e-141	0.865561	0.72	0.829	7.11e-138	2	ITPR2
THAP2	8.81e-139	1.29003	0.605	0.703	1.61e-135	2	THAP2
AC245014.3	1.4e-137	0.76947	0.47	0.549	2.56e-134	2	AC245014.3
CLEC10A	7.71e-136	1.09976	0.506	0.6	1.41e-132	2	CLEC10A
THBD	1.57e-134	0.952938	0.525	0.58	2.87e-131	2	THBD
JDP2	1.12e-125	0.601189	0.539	0.553	2.06e-122	2	JDP2
ARRDC2	4.84e-123	0.547498	0.513	0.591	8.85e-120	2	ARRDC2
ALCAM1	7.16e-122	0.863709	0.564	0.62	1.31e-118	2	ALCAM
BIRC3	1.41e-121	1.08151	0.541	0.638	2.58e-118	2	BIRC3
MMP9	6.11e-121	1.28331	0.31	0.65	1.12e-117	2	MMP9
LSP1	1.04e-120	0.906818	0.564	0.652	1.91e-117	2	LSP1
CCL8	1.61e-120	0.368622	0.192	0.44	2.94e-117	2	CCL8
FERMT3	1.69e-118	0.81173	0.451	0.49	3.09e-115	2	FERMT3
IFIT3	2.32e-116	0.295232	0.445	0.756	4.25e-113	2	IFIT3
DUSP2	6.04e-116	0.687613	0.78	0.823	1.1e-112	2	DUSP2
ITGA4	3.7e-115	0.822785	0.477	0.537	6.78e-112	2	ITGA4
C15orf48	1.93e-109	1.46449	0.455	0.518	3.53e-106	2	C15orf48
TRIB1	2.86e-108	0.447576	0.403	0.422	5.23e-105	2	TRIB1
HPGDS	6.96e-108	1.10792	0.549	0.696	1.27e-104	2	HPGDS
ADM	4.07e-107	0.622507	0.494	0.509	7.46e-104	2	ADM
ID2	9.1e-107	0.602202	0.775	0.828	1.67e-103	2	ID2
GAPT	1.41e-105	1.07696	0.566	0.717	2.59e-102	2	GAPT
MAN1A1	9.85e-105	0.728759	0.502	0.565	1.8e-101	2	MAN1A1
CXCL3	5.14e-103	2.07881	0.467	0.527	9.41e-100	2	CXCL3
G0S2	3.81e-101	2.35198	0.49	0.552	6.98e-98	2	G0S2
IL1A	1.35e-100	1.39108	0.491	0.577	2.46e-97	2	IL1A
SYNGR21	2e-97	0.551549	0.51	0.569	3.66e-94	2	SYNGR2
TXNIP	6.67e-92	0.765119	0.826	0.938	1.22e-88	2	TXNIP
HBEGF	2.35e-91	0.886386	0.548	0.604	4.3e-88	2	HBEGF
SLC2A3	6.69e-90	0.426501	0.477	0.565	1.22e-86	2	SLC2A3
RBM471	3.9e-88	0.638909	0.477	0.553	7.13e-85	2	RBM47
SIGLEC1	9.25e-88	0.676076	0.474	0.555	1.69e-84	2	SIGLEC1
LGALS2	1.15e-87	0.639847	0.395	0.457	2.1e-84	2	LGALS2
LGMN	4.08e-87	0.834741	0.526	0.579	7.46e-84	2	LGMN
NPL	2.41e-85	0.611581	0.407	0.497	4.42e-82	2	NPL
DHRS7	2.9e-85	0.51851	0.689	0.73	5.31e-82	2	DHRS7
CD1E	3.24e-85	0.36427	0.381	0.341	5.93e-82	2	CD1E
HAMP	1.42e-84	0.792653	0.451	0.554	2.59e-81	2	HAMP
OLFML3	3.06e-82	0.580985	0.567	0.648	5.6e-79	2	OLFML3
LINC01736	2.26e-81	0.606954	0.445	0.539	4.14e-78	2	LINC01736
SLC40A1	4.07e-81	0.91606	0.56	0.675	7.44e-78	2	SLC40A1
GPR65	1.14e-80	0.770157	0.489	0.621	2.09e-77	2	GPR65
OSCAR	4.05e-80	0.430343	0.427	0.515	7.41e-77	2	OSCAR
AKR1B1	5.08e-78	0.817174	0.578	0.725	9.29e-75	2	AKR1B1
CLDN1	5.69e-77	1.32837	0.484	0.603	1.04e-73	2	CLDN1
CCL2	9.02e-77	0.655716	0.384	0.712	1.65e-73	2	CCL2
GBP4	9.82e-73	0.279716	0.349	0.402	1.8e-69	2	GBP4
MIR3945HG	7e-72	0.542696	0.424	0.491	1.28e-68	2	MIR3945HG
IL1RN	4.82e-71	0.90397	0.26	0.275	8.82e-68	2	IL1RN
PKIB	1.09e-69	0.379621	0.215	0.504	2e-66	2	PKIB
PRDM1	1.99e-69	0.882275	0.515	0.65	3.64e-66	2	PRDM1
TAGAP	5.13e-69	0.906062	0.506	0.621	9.39e-66	2	TAGAP
PARP14	3.23e-67	0.783425	0.521	0.626	5.92e-64	2	PARP14
LINC01480	1.05e-65	0.677728	0.464	0.594	1.93e-62	2	LINC01480
UPP1	1.2e-63	0.705118	0.46	0.56	2.2e-60	2	UPP1
TNFAIP8	4.02e-61	0.73533	0.492	0.617	7.36e-58	2	TNFAIP8
EPS8	6.98e-61	0.596992	0.56	0.668	1.28e-57	2	EPS8
HLA-DQB2	9.64e-61	0.266269	0.242	0.406	1.76e-57	2	HLA-DQB2
PSMB9	1.01e-57	0.569229	0.614	0.787	1.84e-54	2	PSMB9
C1orf54	2.18e-56	0.534356	0.374	0.442	4e-53	2	C1orf54
CLEC5A	2.88e-56	1.14067	0.463	0.591	5.28e-53	2	CLEC5A
CCRL2	8.25e-55	0.684108	0.416	0.51	1.51e-51	2	CCRL2
BLVRB	2.29e-54	0.517937	0.623	0.674	4.19e-51	2	BLVRB
LINC01268	7.62e-54	0.372357	0.409	0.52	1.39e-50	2	LINC01268
CLEC4A	1.78e-51	0.656826	0.456	0.624	3.27e-48	2	CLEC4A
PLAU	1.58e-49	0.807236	0.428	0.764	2.9e-46	2	PLAU
RAC2	4.02e-49	0.374235	0.415	0.522	7.36e-46	2	RAC2
CD48	1.26e-48	0.4663	0.483	0.632	2.31e-45	2	CD48
TMEM176A	3.94e-48	0.789882	0.494	0.647	7.21e-45	2	TMEM176A
MX1	5.88e-46	0.389207	0.495	0.757	1.08e-42	2	MX1
CAPG	7.14e-46	0.581949	0.732	0.884	1.31e-42	2	CAPG
IFI44L	1.47e-40	0.833243	0.543	0.761	2.7e-37	2	IFI44L
OAS1	4.47e-37	0.645914	0.511	0.653	8.17e-34	2	OAS1
ASAH1	1.34e-36	0.775165	0.618	0.798	2.45e-33	2	ASAH1
RRAD	3.37e-36	0.283965	0.172	0.422	6.17e-33	2	RRAD
PAPSS2	9.39e-36	0.383438	0.35	0.435	1.72e-32	2	PAPSS2
CLEC9A	2.2e-34	0.747448	0.458	0.631	4.03e-31	2	CLEC9A
LDLRAD4	3.34e-33	0.278478	0.373	0.63	6.12e-30	2	LDLRAD4
TGFBR2	6.64e-33	0.42302	0.593	0.723	1.22e-29	2	TGFBR2
MMP19	4.79e-32	0.343739	0.223	0.405	8.76e-29	2	MMP19
WDFY4	1.28e-31	0.400908	0.341	0.586	2.35e-28	2	WDFY4
HAS1	9.49e-31	0.253366	0.33	0.571	1.74e-27	2	HAS1
S100A81	1.62e-29	0.442577	0.272	0.371	2.97e-26	2	S100A8
LILRB4	6.72e-29	0.830206	0.437	0.587	1.23e-25	2	LILRB4
DOK2	1.21e-28	0.453113	0.315	0.387	2.21e-25	2	DOK2
IFI6	4.31e-27	0.320514	0.559	0.82	7.88e-24	2	IFI6
NCF1	1e-24	0.801522	0.47	0.634	1.84e-21	2	NCF1
CXorf21	1.51e-22	0.707793	0.348	0.608	2.77e-19	2	CXorf21
ITGAX	1.25e-21	0.968194	0.431	0.589	2.29e-18	2	ITGAX
ARL4C	1.11e-20	0.476427	0.488	0.624	2.02e-17	2	ARL4C
GPRIN3	5.03e-20	0.716611	0.46	0.629	9.2e-17	2	GPRIN3
GM2A	2.3e-19	0.397462	0.349	0.484	4.22e-16	2	GM2A
CTSD	7.36e-18	0.573838	0.703	0.837	1.35e-14	2	CTSD
AKR1A1	9.21e-18	0.402024	0.649	0.792	1.68e-14	2	AKR1A1
FABP5	1.4e-16	0.602906	0.357	0.458	2.57e-13	2	FABP5
SPIB	2.71e-15	0.381975	0.4	0.556	4.96e-12	2	SPIB
FCN1	2.44e-14	0.335105	0.251	0.375	4.46e-11	2	FCN1
CACNA2D4	1.24e-13	0.259942	0.368	0.509	2.26e-10	2	CACNA2D4
DUSP231	4.3e-13	0.251009	0.517	0.734	7.88e-10	2	DUSP23
PLA2G161	6.12e-13	0.54052	0.532	0.674	1.12e-09	2	PLA2G16
HCAR2	2.2e-12	0.330518	0.223	0.277	4.03e-09	2	HCAR2
MGST2	2.26e-12	0.464795	0.555	0.727	4.13e-09	2	MGST2
IL4I1	3.1e-12	0.283159	0.366	0.618	5.67e-09	2	IL4I1
DUSP6	9.33e-12	0.469315	0.477	0.602	1.71e-08	2	DUSP6
ZC3H12A	9.57e-12	0.269351	0.399	0.534	1.75e-08	2	ZC3H12A
FAM129A1	3.99e-10	0.46428	0.578	0.736	7.29e-07	2	FAM129A
STMN1	1.1e-09	0.436255	0.49	0.614	2.01e-06	2	STMN1
CCL20	2.29e-07	1.96967	0.326	0.568	0.00041963	2	CCL20
CD69	1.01e-06	0.582288	0.495	0.686	0.00185072	2	CD69
KIF20B	5.32e-06	0.314711	0.406	0.595	0.0097342	2	KIF20B
PLEK2	5.65e-05	0.381416	0.396	0.61	0.103352	2	PLEK2
DHRS9	0.000678547	0.367485	0.392	0.644	1	2	DHRS9
ADAM8	0.000890572	0.298066	0.325	0.493	1	2	ADAM8
TREM1	0.00143175	0.510436	0.38	0.596	1	2	TREM1
ISG15	0.00167629	0.738716	0.595	0.812	1	2	ISG15
SNCA	0.00180984	0.393022	0.408	0.6	1	2	SNCA
HOMER3	0.00416593	0.443908	0.395	0.567	1	2	HOMER3
GYPC	0.00434282	0.704715	0.605	0.823	1	2	GYPC
TWISTNB	0.00529003	0.744519	0.418	0.587	1	2	TWISTNB
CTSA	0.007972	0.384808	0.506	0.726	1	2	CTSA
XAF1	0.00886913	0.659603	0.539	0.754	1	2	XAF1
CCL5	0	5.1315	0.81	0.491	0	3	CCL5
IL32	0	4.51207	0.962	0.553	0	3	IL32
TRBC2	0	4.09157	0.914	0.571	0	3	TRBC2
CXCR41	0	4.06735	0.968	0.758	0	3	CXCR4
GZMA	0	3.91331	0.819	0.4	0	3	GZMA
CD52	0	3.78028	0.929	0.642	0	3	CD52
CD3D	0	3.61191	0.91	0.633	0	3	CD3D
IL7R	0	3.60734	0.782	0.645	0	3	IL7R
CD2	0	3.57599	0.892	0.558	0	3	CD2
TRAC	0	3.3172	0.872	0.584	0	3	TRAC
NKG7	0	3.26615	0.695	0.393	0	3	NKG7
LTB	0	3.21954	0.798	0.642	0	3	LTB
CD3E	0	3.1803	0.89	0.434	0	3	CD3E
PTPRC1	0	3.15818	0.942	0.779	0	3	PTPRC
CORO1A1	0	3.00799	0.914	0.756	0	3	CORO1A
GNLY	0	2.96183	0.676	0.339	0	3	GNLY
CD3G	0	2.90249	0.812	0.61	0	3	CD3G
TRBC1	0	2.84881	0.711	0.488	0	3	TRBC1
HCST1	0	2.84668	0.873	0.667	0	3	HCST
LCP11	0	2.81238	0.863	0.697	0	3	LCP1
CST7	0	2.80991	0.805	0.517	0	3	CST7
HLA-B1	0	2.77387	0.997	0.945	0	3	HLA-B
SAMSN11	0	2.74624	0.845	0.703	0	3	SAMSN1
CD7	0	2.6808	0.808	0.498	0	3	CD7
B2M1	0	2.59044	1	0.996	0	3	B2M
HLA-A1	0	2.58961	0.992	0.919	0	3	HLA-A
ISG20	0	2.56906	0.799	0.48	0	3	ISG20
GZMH	0	2.53457	0.685	0.534	0	3	GZMH
CYTIP1	0	2.51591	0.837	0.679	0	3	CYTIP
TMSB4X1	0	2.47266	1	0.985	0	3	TMSB4X
GZMM	0	2.43929	0.741	0.463	0	3	GZMM
HLA-C1	0	2.40582	0.99	0.912	0	3	HLA-C
SH3BGRL3	0	2.38545	0.96	0.916	0	3	SH3BGRL3
RAC21	0	2.35839	0.795	0.492	0	3	RAC2
SRGN1	0	2.35338	0.964	0.83	0	3	SRGN
ARL4C1	0	2.29185	0.778	0.598	0	3	ARL4C
ETS1	0	2.27821	0.806	0.496	0	3	ETS1
GZMB	0	2.25289	0.704	0.429	0	3	GZMB
CREM1	0	2.23998	0.852	0.653	0	3	CREM
CD481	0	2.22639	0.787	0.604	0	3	CD48
GMFG1	0	2.19616	0.841	0.672	0	3	GMFG
FYB11	0	2.1083	0.837	0.746	0	3	FYB1
CRIP1	0	2.01512	0.758	0.619	0	3	CRIP1
CD531	0	1.9386	0.815	0.696	0	3	CD53
LSP11	0	1.91822	0.816	0.631	0	3	LSP1
SPOCK2	0	1.89393	0.716	0.303	0	3	SPOCK2
CD247	0	1.84508	0.688	0.538	0	3	CD247
CD371	0	1.83229	0.828	0.73	0	3	CD37
CYBA1	0	1.74084	0.942	0.676	0	3	CYBA
SMAP21	0	1.73476	0.805	0.652	0	3	SMAP2
ICOS	0	1.63399	0.718	0.358	0	3	ICOS
RGS11	0	1.61141	0.871	0.821	0	3	RGS1
HLA-E1	0	1.59839	0.952	0.827	0	3	HLA-E
TXNIP1	0	1.56946	0.917	0.924	0	3	TXNIP
PRF1	0	1.55024	0.691	0.461	0	3	PRF1
TMSB101	0	1.50825	0.996	0.959	0	3	TMSB10
BATF	0	1.49511	0.673	0.442	0	3	BATF
HIST1H1D	0	1.43205	0.722	0.61	0	3	HIST1H1D
GPR1831	0	1.09557	0.805	0.775	0	3	GPR183
UCP21	0	0.992592	0.658	0.422	0	3	UCP2
CTLA4	0	0.89577	0.662	0.423	0	3	CTLA4
TNFRSF4	0	0.891266	0.615	0.328	0	3	TNFRSF4
CCL41	8.61e-302	1.83079	0.816	0.63	1.57e-298	3	CCL4
PSMB91	5.28e-301	1.78055	0.792	0.765	9.66e-298	3	PSMB9
SLA1	1.98e-299	1.92175	0.73	0.662	3.62e-296	3	SLA
F2R	2.72e-295	0.260284	0.282	0.693	4.97e-292	3	F2R
RGCC	2.46e-294	2.0703	0.844	0.623	4.5e-291	3	RGCC
GIMAP7	3.34e-284	1.47634	0.655	0.487	6.11e-281	3	GIMAP7
GPR651	4.31e-273	1.49467	0.688	0.6	7.88e-270	3	GPR65
SC5D	6.82e-271	1.0799	0.679	0.525	1.25e-267	3	SC5D
TNFRSF18	3.23e-268	0.908098	0.606	0.414	5.9e-265	3	TNFRSF18
CD27	2.5e-266	1.44707	0.672	0.605	4.58e-263	3	CD27
SLAMF1	1.21e-251	0.972112	0.635	0.501	2.21e-248	3	SLAMF1
KLRB1	1.14e-250	2.91216	0.626	0.398	2.09e-247	3	KLRB1
LBH	2.09e-248	1.45663	0.686	0.439	3.83e-245	3	LBH
CYTOR	5.31e-245	1.42643	0.692	0.592	9.73e-242	3	CYTOR
IFITM2	2.47e-243	1.58851	0.86	0.874	4.52e-240	3	IFITM2
CLEC2B1	9.21e-243	1.71068	0.71	0.646	1.68e-239	3	CLEC2B
IFNG	2.19e-242	1.08384	0.194	0.428	4e-239	3	IFNG
LAPTM51	7.28e-239	1.29165	0.799	0.806	1.33e-235	3	LAPTM5
COTL11	5.57e-230	1.36549	0.762	0.617	1.02e-226	3	COTL1
TNFAIP81	9.52e-229	1.29141	0.707	0.596	1.74e-225	3	TNFAIP8
SLFN5	6.8e-226	1.4376	0.661	0.478	1.24e-222	3	SLFN5
DUSP4	3.99e-224	1.28121	0.674	0.509	7.3e-221	3	DUSP4
PRDM11	6.5e-220	1.39304	0.677	0.631	1.19e-216	3	PRDM1
TNFAIP31	1.53e-218	1.70698	0.817	0.761	2.8e-215	3	TNFAIP3
NUSAP1	7.54e-211	0.260515	0.558	0.359	1.38e-207	3	NUSAP1
EFHD21	6.21e-210	1.07249	0.698	0.558	1.14e-206	3	EFHD2
GIMAP41	9.71e-209	1.14372	0.695	0.672	1.78e-205	3	GIMAP4
CLIC3	2.22e-194	0.806179	0.619	0.42	4.06e-191	3	CLIC3
PDE4B1	3.59e-193	1.33961	0.734	0.616	6.57e-190	3	PDE4B
BIRC31	3.4e-192	1.42677	0.683	0.623	6.21e-189	3	BIRC3
CD691	1.08e-185	2.63759	0.678	0.661	1.98e-182	3	CD69
HOPX	8e-176	2.12518	0.623	0.526	1.46e-172	3	HOPX
CCR6	6.4e-169	0.828506	0.588	0.513	1.17e-165	3	CCR6
C12orf75	9.95e-160	1.2161	0.739	0.706	1.82e-156	3	C12orf75
TNF1	1.24e-159	0.411523	0.211	0.544	2.28e-156	3	TNF
AREG1	1.29e-152	0.90565	0.614	0.448	2.36e-149	3	AREG
CENPF	5.13e-147	0.343436	0.459	0.259	9.39e-144	3	CENPF
BHLHE401	7.83e-144	0.587114	0.572	0.37	1.43e-140	3	BHLHE40
XCL2	9.98e-144	1.73044	0.563	0.398	1.83e-140	3	XCL2
PTGER41	1.39e-142	1.51192	0.574	0.407	2.54e-139	3	PTGER4
ITGA1	8.3e-142	0.943285	0.546	0.399	1.52e-138	3	ITGA1
DUSP21	7.22e-139	1.23855	0.823	0.817	1.32e-135	3	DUSP2
KLRD1	1.11e-137	1.24774	0.457	0.238	2.02e-134	3	KLRD1
MX21	7.08e-133	0.403347	0.603	0.546	1.29e-129	3	MX2
LY9	1.97e-132	0.719419	0.503	0.278	3.6e-129	3	LY9
LDLRAD41	4e-130	1.08439	0.667	0.595	7.32e-127	3	LDLRAD4
GBP41	2.56e-129	0.390226	0.532	0.388	4.69e-126	3	GBP4
GBP1	1.23e-126	0.273675	0.586	0.424	2.25e-123	3	GBP1
TNFRSF1B1	4.87e-125	1.24158	0.668	0.625	8.91e-122	3	TNFRSF1B
PRMT91	4.3e-121	0.776512	0.618	0.495	7.86e-118	3	PRMT9
ITGA41	8.61e-121	1.45785	0.582	0.527	1.58e-117	3	ITGA4
APBB1IP1	2.66e-114	1.39295	0.65	0.626	4.87e-111	3	APBB1IP
TRDC	3.12e-111	0.643192	0.441	0.236	5.71e-108	3	TRDC
ATP1B31	5.62e-109	1.38257	0.779	0.788	1.03e-105	3	ATP1B3
EPSTI11	1.46e-106	0.45834	0.59	0.526	2.68e-103	3	EPSTI1
SAMHD11	6.77e-101	0.75954	0.695	0.675	1.24e-97	3	SAMHD1
ZNF3311	4.39e-98	1.58386	0.764	0.748	8.04e-95	3	ZNF331
CCR7	9.1e-97	0.821159	0.6	0.607	1.67e-93	3	CCR7
IDI1	7.75e-95	1.10941	0.744	0.617	1.42e-91	3	IDI1
FABP51	1.97e-93	0.60885	0.604	0.436	3.61e-90	3	FABP5
CD41	2.05e-92	0.590524	0.625	0.649	3.75e-89	3	CD4
CTSC2	4.99e-92	1.11478	0.708	0.69	9.13e-89	3	CTSC
ALOX5AP1	1.54e-88	0.992471	0.659	0.743	2.81e-85	3	ALOX5AP
S100A10	2.5e-81	0.713854	0.928	0.907	4.58e-78	3	S100A10
PIM2	4.33e-81	0.562651	0.572	0.565	7.92e-78	3	PIM2
CD841	8.06e-78	0.351775	0.312	0.595	1.48e-74	3	CD84
PMAIP11	7.84e-74	0.478001	0.678	0.575	1.44e-70	3	PMAIP1
CD8B	1.72e-73	1.65118	0.55	0.537	3.15e-70	3	CD8B
GBP5	2.02e-72	1.08696	0.51	0.458	3.69e-69	3	GBP5
GYPC1	7.22e-72	1.20529	0.711	0.801	1.32e-68	3	GYPC
ITGB21	1.69e-69	1.19334	0.636	0.702	3.1e-66	3	ITGB2
ABCB1	4.29e-68	0.40055	0.278	0.392	7.84e-65	3	ABCB1
KIAA0040	2.85e-67	0.385211	0.413	0.299	5.21e-64	3	KIAA0040
SAMD3	2.98e-67	1.21646	0.529	0.521	5.44e-64	3	SAMD3
TNFRSF9	5.18e-66	0.374476	0.48	0.419	9.48e-63	3	TNFRSF9
JAML1	5.48e-66	1.07262	0.55	0.535	1e-62	3	JAML
CENPK	1.65e-65	0.326171	0.495	0.483	3.03e-62	3	CENPK
LCP21	2.27e-58	0.618529	0.374	0.705	4.15e-55	3	LCP2
CHMP1B1	4.32e-57	0.300315	0.392	0.695	7.91e-54	3	CHMP1B
MYBL1	5.72e-54	0.903115	0.232	0.393	1.05e-50	3	MYBL1
HPGD	3.55e-52	0.804075	0.454	0.36	6.49e-49	3	HPGD
SYNE2	5.77e-51	1.19409	0.672	0.681	1.06e-47	3	SYNE2
SLC38A1	8.55e-51	0.972981	0.658	0.671	1.56e-47	3	SLC38A1
PTPN22	8.3e-50	1.66417	0.496	0.459	1.52e-46	3	PTPN22
GIMAP11	2.48e-48	0.779857	0.471	0.409	4.53e-45	3	GIMAP1
ISG151	3.87e-48	1.24581	0.716	0.79	7.09e-45	3	ISG15
TYMP1	1.56e-47	0.324904	0.677	0.586	2.86e-44	3	TYMP
ABRACL	2.53e-45	1.08813	0.683	0.717	4.63e-42	3	ABRACL
HIST1H4C	8.11e-45	0.996779	0.693	0.693	1.48e-41	3	HIST1H4C
ARRB21	2.15e-44	0.308951	0.387	0.66	3.93e-41	3	ARRB2
SPINK2	3.64e-43	0.385762	0.481	0.493	6.66e-40	3	SPINK2
PDLIM2	2.09e-41	0.607246	0.586	0.523	3.82e-38	3	PDLIM2
EFCAB14	8.81e-39	0.271116	0.402	0.63	1.61e-35	3	EFCAB14
METRNL1	1.62e-37	1.24421	0.53	0.524	2.97e-34	3	METRNL
NFATC2	3.06e-37	0.380516	0.532	0.466	5.59e-34	3	NFATC2
PTPN7	7.6e-37	1.31339	0.481	0.399	1.39e-33	3	PTPN7
TTN	4.16e-36	0.763938	0.471	0.452	7.62e-33	3	TTN
CFLAR1	8.14e-35	0.35179	0.699	0.744	1.49e-31	3	CFLAR
CTSW	1.13e-34	2.21116	0.472	0.404	2.07e-31	3	CTSW
IL2RB	5.8e-34	0.819612	0.321	0.453	1.06e-30	3	IL2RB
TRGC2	4.53e-33	1.28793	0.36	0.583	8.28e-30	3	TRGC2
PLAC8	5.06e-33	0.317651	0.298	0.439	9.26e-30	3	PLAC8
SLFN111	6.14e-32	0.528899	0.375	0.248	1.12e-28	3	SLFN11
ARRDC21	7.93e-32	0.450099	0.571	0.582	1.45e-28	3	ARRDC2
SLC9A3R11	2.12e-31	0.727153	0.378	0.602	3.88e-28	3	SLC9A3R1
HOXB2	9.64e-30	0.312047	0.509	0.561	1.76e-26	3	HOXB2
FERMT31	1.21e-29	0.768672	0.479	0.485	2.22e-26	3	FERMT3
PIM31	2.13e-29	0.311616	0.579	0.769	3.9e-26	3	PIM3
HMGB21	3.58e-25	0.853552	0.681	0.742	6.55e-22	3	HMGB2
ZEB1	3.79e-25	0.298076	0.524	0.527	6.94e-22	3	ZEB1
CRTAM	7.06e-23	1.2086	0.476	0.465	1.29e-19	3	CRTAM
VAMP5	8.55e-22	0.529991	0.69	0.758	1.57e-18	3	VAMP5
FDX1	1.01e-21	0.388347	0.402	0.584	1.85e-18	3	FDX1
UPP11	9.21e-21	0.461466	0.367	0.558	1.69e-17	3	UPP1
GZMK	2.22e-20	2.11861	0.437	0.35	4.05e-17	3	GZMK
XAF11	5.9e-20	0.325092	0.664	0.731	1.08e-16	3	XAF1
AQP31	1.09e-18	0.315439	0.27	0.446	2e-15	3	AQP3
FKBP11	1.33e-18	0.536243	0.494	0.479	2.43e-15	3	FKBP11
TSPAN5	9.52e-18	0.338245	0.519	0.569	1.74e-14	3	TSPAN5
TCIRG11	2.2e-17	0.398301	0.346	0.495	4.02e-14	3	TCIRG1
CARHSP1	1.34e-16	0.368532	0.666	0.691	2.46e-13	3	CARHSP1
HCLS11	2.39e-15	0.97355	0.53	0.642	4.37e-12	3	HCLS1
SLAMF7	3.48e-14	0.34919	0.434	0.43	6.36e-11	3	SLAMF7
RARRES3	6.83e-14	1.52388	0.578	0.729	1.25e-10	3	RARRES3
GCHFR	3.21e-13	0.479512	0.53	0.499	5.87e-10	3	GCHFR
MEI1	3.85e-13	0.334844	0.467	0.555	7.05e-10	3	MEI1
IFI61	9.99e-13	0.321117	0.69	0.794	1.83e-09	3	IFI6
CD551	1.95e-12	0.342089	0.7	0.643	3.56e-09	3	CD55
SERPINB91	5.28e-12	0.362442	0.407	0.59	9.67e-09	3	SERPINB9
CD8A	1.06e-10	2.12239	0.461	0.49	1.93e-07	3	CD8A
SLC2A31	1.37e-10	1.15646	0.384	0.565	2.5e-07	3	SLC2A3
MATK	1.64e-10	1.04399	0.299	0.29	3.01e-07	3	MATK
DHRS71	1.73e-10	0.351014	0.52	0.737	3.16e-07	3	DHRS7
TAGAP1	3.1e-10	1.18887	0.514	0.613	5.68e-07	3	TAGAP
IL10RA1	3.24e-10	0.739028	0.462	0.668	5.93e-07	3	IL10RA
MAL	2.1e-09	0.381456	0.611	0.735	3.84e-06	3	MAL
SNX101	3.53e-09	0.252537	0.484	0.563	6.47e-06	3	SNX10
KLF61	3.86e-09	0.405889	0.706	0.889	7.06e-06	3	KLF6
KIF20B1	1.55e-08	0.354083	0.522	0.575	2.84e-05	3	KIF20B
TMEM2381	2.88e-08	0.377524	0.424	0.548	5.27e-05	3	TMEM238
NFKB11	4.26e-08	0.273837	0.552	0.67	7.8e-05	3	NFKB1
ID21	2.47e-07	0.409292	0.656	0.831	0.00045271	3	ID2
ANKRD371	6.19e-07	0.603541	0.352	0.423	0.00113342	3	ANKRD37
CKAP2	1.62e-06	0.541765	0.454	0.511	0.00296685	3	CKAP2
FKBP51	2.92e-06	0.484808	0.678	0.818	0.00534783	3	FKBP5
TC2N1	1.28e-05	0.651904	0.49	0.685	0.0234869	3	TC2N
ODC1	2.6e-05	0.569347	0.369	0.525	0.0476401	3	ODC1
PARP141	5.19e-05	0.350386	0.495	0.62	0.0949208	3	PARP14
IQGAP21	0.000563845	0.989967	0.532	0.658	1	3	IQGAP2
GPRIN31	0.00218948	0.717449	0.476	0.616	1	3	GPRIN3
CCND2	0.00280862	0.987657	0.384	0.476	1	3	CCND2
VAMP81	0.00330238	0.432012	0.766	0.865	1	3	VAMP8
RGS101	0.00356253	0.435321	0.635	0.722	1	3	RGS10
DOK21	0.00734366	1.10959	0.378	0.378	1	3	DOK2
OASL1	0.00936158	0.784026	0.343	0.412	1	3	OASL
IFI27	0	4.6026	0.933	0.387	0	4	IFI27
GNG11	0	3.72653	0.873	0.305	0	4	GNG11
IGFBP7	0	3.42881	0.959	0.755	0	4	IGFBP7
PECAM11	0	3.40647	0.913	0.367	0	4	PECAM1
RAMP2	0	3.38824	0.973	0.692	0	4	RAMP2
PLVAP	0	3.38166	0.89	0.354	0	4	PLVAP
EGFL7	0	3.26577	0.879	0.29	0	4	EGFL7
CLDN5	0	3.1966	0.807	0.193	0	4	CLDN5
CALCRL	0	3.02083	0.902	0.58	0	4	CALCRL
CLEC14A	0	2.98966	0.831	0.091	0	4	CLEC14A
SPARCL1	0	2.98866	0.98	0.802	0	4	SPARCL1
CAV1	0	2.97477	0.902	0.698	0	4	CAV1
SPRY1	0	2.96033	0.953	0.565	0	4	SPRY1
FLT1	0	2.93958	0.832	0.288	0	4	FLT1
EPAS1	0	2.84101	0.855	0.291	0	4	EPAS1
APOLD1	0	2.70002	0.914	0.57	0	4	APOLD1
CD34	0	2.67532	0.955	0.595	0	4	CD34
ADGRL4	0	2.62171	0.846	0.119	0	4	ADGRL4
HYAL2	0	2.59607	0.921	0.56	0	4	HYAL2
EMCN	0	2.41458	0.894	0.533	0	4	EMCN
ELK3	0	2.33923	0.905	0.498	0	4	ELK3
ADGRF5	0	2.21718	0.804	0.108	0	4	ADGRF5
RNASE11	0	2.15811	0.928	0.608	0	4	RNASE1
ACKR1	0	2.10044	0.813	0.47	0	4	ACKR1
HEG1	0	2.07374	0.934	0.449	0	4	HEG1
HLA-E2	0	1.86645	0.932	0.831	0	4	HLA-E
CD931	0	1.84969	0.893	0.562	0	4	CD93
ADAM15	0	1.66767	0.913	0.576	0	4	ADAM15
JAM2	0	1.61834	0.848	0.495	0	4	JAM2
TSHZ2	0	1.59279	0.934	0.649	0	4	TSHZ2
NRN1	0	1.54776	0.834	0.402	0	4	NRN1
JAG1	0	1.54038	0.883	0.349	0	4	JAG1
ECSCR	0	1.50744	0.888	0.397	0	4	ECSCR
SNCG	0	1.44678	0.884	0.493	0	4	SNCG
THSD7A	0	1.37157	0.818	0.411	0	4	THSD7A
GJA4	0	1.37086	0.861	0.375	0	4	GJA4
B2M2	0	1.36455	0.999	0.996	0	4	B2M
APLNR	0	1.34427	0.814	0.373	0	4	APLNR
LIMS2	0	1.33787	0.858	0.478	0	4	LIMS2
ITGA5	0	1.29817	0.83	0.304	0	4	ITGA5
S1PR1	0	1.28142	0.824	0.123	0	4	S1PR1
ADCY4	0	1.25907	0.836	0.513	0	4	ADCY4
ERG	0	1.23694	0.772	0.164	0	4	ERG
MYCT1	0	1.20252	0.77	0.036	0	4	MYCT1
IL3RA	0	1.11163	0.786	0.28	0	4	IL3RA
TEK	0	1.07358	0.821	0.283	0	4	TEK
TMEM255B	0	1.06836	0.89	0.536	0	4	TMEM255B
IFIT1	0	1.01301	0.913	0.611	0	4	IFIT1
LEPR	0	0.873973	0.863	0.46	0	4	LEPR
KCNN3	0	0.863242	0.881	0.472	0	4	KCNN3
LY6H	0	0.851145	0.824	0.053	0	4	LY6H
BCL6B	0	0.846539	0.77	0.064	0	4	BCL6B
TNXB	0	0.786812	0.878	0.531	0	4	TNXB
ABCB11	0	0.761328	0.855	0.372	0	4	ABCB1
SOX7	0	0.749218	0.794	0.336	0	4	SOX7
TNFAIP8L1	0	0.692627	0.828	0.371	0	4	TNFAIP8L1
RUNDC3B	0	0.651024	0.797	0.252	0	4	RUNDC3B
NEURL1B	0	0.625023	0.862	0.359	0	4	NEURL1B
NRGN	0	0.513621	0.843	0.455	0	4	NRGN
GJA5	0	0.469407	0.677	0.028	0	4	GJA5
LCN6	0	0.46536	0.598	0.002	0	4	LCN6
NR5A2	0	0.427179	0.618	0.03	0	4	NR5A2
FAM124B	0	0.395897	0.783	0.137	0	4	FAM124B
DACH1	0	0.344584	0.761	0.145	0	4	DACH1
RCAN2	0	0.305423	0.821	0.276	0	4	RCAN2
GGT5	3.77e-297	0.739456	0.845	0.467	6.9e-294	4	GGT5
RGS51	9.19e-294	0.828013	0.834	0.504	1.68e-290	4	RGS5
HLA-C2	1.22e-290	1.52903	0.981	0.914	2.23e-287	4	HLA-C
CHST1	1.61e-285	0.411636	0.868	0.58	2.96e-282	4	CHST1
PGF	1.76e-285	0.764187	0.826	0.435	3.22e-282	4	PGF
RBP7	1.99e-281	3.44178	0.816	0.316	3.64e-278	4	RBP7
OLFML2A	2.21e-281	0.991416	0.784	0.303	4.04e-278	4	OLFML2A
ESM1	1.3e-280	0.693537	0.735	0.189	2.39e-277	4	ESM1
C1orf541	2.51e-280	0.845385	0.817	0.423	4.59e-277	4	C1orf54
SEMA6A	3.54e-280	0.71887	0.821	0.359	6.48e-277	4	SEMA6A
HLA-B2	3.59e-277	1.70981	0.993	0.947	6.56e-274	4	HLA-B
IL321	1.27e-274	0.844638	0.885	0.566	2.32e-271	4	IL32
RSAD2	2.16e-274	0.715831	0.871	0.685	3.96e-271	4	RSAD2
MALL	2.79e-274	0.884246	0.771	0.245	5.1e-271	4	MALL
PCDH17	9.68e-273	1.41598	0.787	0.318	1.77e-269	4	PCDH17
COL15A1	4.63e-268	2.06112	0.791	0.351	8.48e-265	4	COL15A1
SLC2A32	1.84e-265	1.67939	0.853	0.546	3.36e-262	4	SLC2A3
SULF2	1.42e-264	1.26431	0.861	0.519	2.6e-261	4	SULF2
UPP12	2.91e-261	0.678862	0.874	0.538	5.32e-258	4	UPP1
CXorf36	5.01e-261	1.62845	0.754	0.159	9.17e-258	4	CXorf36
TXNIP2	8.06e-261	2.17198	0.986	0.922	1.48e-257	4	TXNIP
ACVRL1	1.56e-258	1.48571	0.798	0.312	2.86e-255	4	ACVRL1
PTPRB	2.15e-256	1.89346	0.769	0.327	3.93e-253	4	PTPRB
ARRDC22	1.84e-255	0.629976	0.887	0.572	3.37e-252	4	ARRDC2
MEOX1	1.83e-247	0.454327	0.8	0.447	3.35e-244	4	MEOX1
SLC9A3R2	3.88e-246	2.64437	0.849	0.548	7.1e-243	4	SLC9A3R2
S100A161	3.91e-245	1.61563	0.932	0.614	7.16e-242	4	S100A16
PARP142	1.48e-243	1.28233	0.896	0.604	2.71e-240	4	PARP14
MGST21	1.74e-240	1.69087	0.925	0.7	3.18e-237	4	MGST2
HSPG21	1.1e-236	2.14156	0.913	0.652	2.02e-233	4	HSPG2
PCDH121	4.27e-236	1.03421	0.743	0.325	7.82e-233	4	PCDH12
CDH5	3.16e-234	2.09673	0.838	0.637	5.78e-231	4	CDH5
IFIT31	1.25e-231	1.23277	0.894	0.713	2.29e-228	4	IFIT3
BCAM1	5.61e-230	2.24946	0.874	0.634	1.03e-226	4	BCAM
TSPAN7	7.33e-229	0.940966	0.782	0.374	1.34e-225	4	TSPAN7
HLA-A2	1.05e-226	1.61345	0.961	0.922	1.92e-223	4	HLA-A
TMSB102	1.23e-226	1.34762	0.986	0.96	2.25e-223	4	TMSB10
MAST41	1.12e-223	0.995431	0.852	0.568	2.05e-220	4	MAST4
TCN2	2.75e-218	0.746954	0.796	0.455	5.03e-215	4	TCN2
VAMP51	3.42e-213	1.76778	0.91	0.75	6.26e-210	4	VAMP5
LGALS91	4.47e-213	0.511109	0.833	0.618	8.19e-210	4	LGALS9
COL4A1	7.78e-213	2.67139	0.782	0.43	1.42e-209	4	COL4A1
CTSH1	1.01e-211	1.31703	0.891	0.697	1.85e-208	4	CTSH
CRIP21	3.63e-211	1.97802	0.946	0.806	6.65e-208	4	CRIP2
GSN	2.14e-210	1.17926	0.942	0.876	3.92e-207	4	GSN
RAPGEF5	1.57e-207	1.25188	0.827	0.487	2.87e-204	4	RAPGEF5
ESAM	4.89e-206	2.43699	0.762	0.365	8.95e-203	4	ESAM
CLEC2B2	2.69e-202	0.885698	0.85	0.644	4.92e-199	4	CLEC2B
F2R1	8.08e-200	0.818767	0.852	0.665	1.48e-196	4	F2R
EFCAB141	3.45e-199	1.04602	0.901	0.609	6.32e-196	4	EFCAB14
COL21A1	5.51e-198	0.698771	0.84	0.56	1.01e-194	4	COL21A1
CRIP11	1.91e-196	0.474899	0.896	0.618	3.5e-193	4	CRIP1
IFI44L1	5.51e-196	1.26966	0.858	0.731	1.01e-192	4	IFI44L
A2M1	1.2e-195	1.5089	0.988	0.917	2.19e-192	4	A2M
BMX	2.76e-195	0.288689	0.622	0.189	5.05e-192	4	BMX
SYNJ2	3.18e-193	0.375516	0.801	0.409	5.82e-190	4	SYNJ2
FKBP1A	5.45e-193	1.88803	0.957	0.827	9.97e-190	4	FKBP1A
TMSB4X2	5.51e-190	0.947581	0.998	0.985	1.01e-186	4	TMSB4X
KLF21	9.31e-189	1.72615	0.979	0.836	1.7e-185	4	KLF2
FILIP1	1.45e-187	1.07661	0.784	0.528	2.66e-184	4	FILIP1
TCIM1	2.79e-186	1.62659	0.74	0.273	5.11e-183	4	TCIM
SELP	3.29e-186	0.485627	0.576	0.028	6.02e-183	4	SELP
TM4SF18	7.56e-186	1.86228	0.727	0.306	1.38e-182	4	TM4SF18
ITIH5	2.35e-185	0.329431	0.239	0.65	4.3e-182	4	ITIH5
VWF	8.45e-185	2.70534	0.738	0.298	1.55e-181	4	VWF
ICAM2	2.01e-184	1.72584	0.73	0.201	3.68e-181	4	ICAM2
SLFN112	6.37e-184	0.81078	0.71	0.241	1.17e-180	4	SLFN11
TCF41	2.43e-182	1.79687	0.967	0.857	4.45e-179	4	TCF4
GIMAP42	4.5e-182	1.59131	0.814	0.669	8.23e-179	4	GIMAP4
GIMAP71	1.23e-181	1.88105	0.768	0.488	2.25e-178	4	GIMAP7
NR2F2	9.66e-181	1.15981	0.909	0.659	1.77e-177	4	NR2F2
PDK41	3.29e-180	1.21308	0.843	0.54	6.01e-177	4	PDK4
STC1	3.38e-177	2.52532	0.714	0.256	6.19e-174	4	STC1
CCM2L	1.62e-175	0.697427	0.655	0.058	2.97e-172	4	CCM2L
CYYR1	2.95e-175	1.57917	0.894	0.733	5.41e-172	4	CYYR1
PALMD1	1.11e-173	1.92643	0.796	0.473	2.03e-170	4	PALMD
SYNE21	1.3e-172	1.71918	0.853	0.675	2.39e-169	4	SYNE2
VEGFC	1.92e-172	1.01535	0.696	0.271	3.51e-169	4	VEGFC
ITGB41	3.08e-170	0.645413	0.889	0.624	5.64e-167	4	ITGB4
IFITM21	5.11e-169	1.5118	0.969	0.87	9.36e-166	4	IFITM2
BAALC	1.3e-168	0.26593	0.209	0.347	2.38e-165	4	BAALC
ISG152	1.07e-167	1.39278	0.902	0.782	1.96e-164	4	ISG15
FABP4	8.3e-164	3.40988	0.704	0.158	1.52e-160	4	FABP4
SPARC1	2.21e-161	1.65098	0.934	0.797	4.05e-158	4	SPARC
NOTCH4	1.44e-159	1.74808	0.762	0.549	2.64e-156	4	NOTCH4
GIMAP12	5e-158	1.5372	0.74	0.403	9.14e-155	4	GIMAP1
GRAP	1.58e-156	0.255346	0.674	0.359	2.89e-153	4	GRAP
ETS11	2.49e-156	1.35328	0.787	0.505	4.55e-153	4	ETS1
ITGA2	1.75e-155	0.30365	0.895	0.698	3.21e-152	4	ITGA2
INSIG11	2.79e-154	0.560712	0.851	0.519	5.1e-151	4	INSIG1
COL4A2	7.21e-153	2.03922	0.772	0.59	1.32e-149	4	COL4A2
NOS3	1.44e-152	0.511228	0.683	0.343	2.63e-149	4	NOS3
AC108134.2	1.55e-152	0.267383	0.849	0.602	2.84e-149	4	AC108134.2
CSRP2	1.56e-149	0.586966	0.696	0.286	2.86e-146	4	CSRP2
IFI62	2.15e-149	1.03526	0.928	0.784	3.93e-146	4	IFI6
CHST15	4.96e-146	0.45413	0.704	0.433	9.07e-143	4	CHST15
ADIRF1	3.34e-145	1.55778	0.92	0.672	6.11e-142	4	ADIRF
THBD1	3.92e-145	1.77359	0.762	0.568	7.17e-142	4	THBD
ADAMTS4	1.91e-144	0.555172	0.718	0.427	3.49e-141	4	ADAMTS4
IGFBP4	2.02e-144	1.91878	0.808	0.699	3.69e-141	4	IGFBP4
IFIT21	6.55e-143	0.68293	0.835	0.689	1.2e-139	4	IFIT2
MECOM	3.39e-142	0.868127	0.765	0.437	6.21e-139	4	MECOM
CYTOR1	4.67e-141	0.534564	0.813	0.591	8.54e-138	4	CYTOR
PSMB92	2.45e-140	1.13249	0.878	0.763	4.48e-137	4	PSMB9
SLFN51	3.23e-139	1.30215	0.767	0.48	5.9e-136	4	SLFN5
AQP11	1.31e-137	1.98918	0.863	0.81	2.39e-134	4	AQP1
FLNB	3.21e-134	0.89055	0.859	0.54	5.88e-131	4	FLNB
DNASE1L3	5.56e-134	1.33632	0.629	0.122	1.02e-130	4	DNASE1L3
HRCT1	6.01e-133	0.381005	0.773	0.501	1.1e-129	4	HRCT1
ARHGAP29	1.23e-131	2.04144	0.729	0.435	2.26e-128	4	ARHGAP29
RAMP3	4.73e-131	2.3956	0.676	0.237	8.66e-128	4	RAMP3
INSR	8.64e-128	1.32654	0.755	0.509	1.58e-124	4	INSR
SOX17	1.96e-126	1.35035	0.652	0.241	3.58e-123	4	SOX17
PDLIM21	5.8e-126	0.681406	0.822	0.518	1.06e-122	4	PDLIM2
PREX2	1.26e-124	1.30917	0.693	0.482	2.31e-121	4	PREX2
TGFBR21	1.65e-124	1.90747	0.778	0.705	3.02e-121	4	TGFBR2
TFF3	5.46e-123	0.403755	0.712	0.523	9.99e-120	4	TFF3
AVPR2	1.1e-122	0.699006	0.699	0.522	2.02e-119	4	AVPR2
TNFRSF41	1.53e-122	1.09436	0.675	0.334	2.8e-119	4	TNFRSF4
CXCL12	1.49e-120	1.70691	0.743	0.61	2.73e-117	4	CXCL12
SLC26A2	1.51e-120	0.276431	0.871	0.61	2.77e-117	4	SLC26A2
CDA	2.19e-120	0.406519	0.723	0.566	4e-117	4	CDA
HES1	3.87e-120	2.00581	0.802	0.603	7.08e-117	4	HES1
FLT4	4.61e-120	0.60252	0.618	0.19	8.43e-117	4	FLT4
MMRN2	6.8e-120	1.96027	0.684	0.371	1.24e-116	4	MMRN2
DEPP1	7e-120	1.49595	0.776	0.582	1.28e-116	4	DEPP1
PXDN1	1.81e-118	0.690475	0.875	0.707	3.31e-115	4	PXDN
HLX	2.9e-118	0.410638	0.289	0.556	5.3e-115	4	HLX
GBP11	1.07e-117	0.738521	0.746	0.424	1.96e-114	4	GBP1
INMT	1.43e-117	0.274835	0.255	0.448	2.62e-114	4	INMT
TM4SF11	2.39e-116	1.41048	0.874	0.708	4.37e-113	4	TM4SF1
TNFSF101	1.59e-112	1.6763	0.792	0.707	2.91e-109	4	TNFSF10
PLAT	1.68e-112	1.11303	0.688	0.46	3.07e-109	4	PLAT
MCAM	3.01e-111	0.998915	0.744	0.559	5.5e-108	4	MCAM
ANGPT2	3.92e-111	1.12817	0.643	0.289	7.17e-108	4	ANGPT2
EPS81	1.85e-109	0.810905	0.874	0.648	3.39e-106	4	EPS8
CYB5A1	8.51e-109	0.929693	0.785	0.515	1.56e-105	4	CYB5A
JAG2	1.67e-108	1.0389	0.727	0.562	3.05e-105	4	JAG2
SLCO3A1	2.98e-108	0.653065	0.74	0.531	5.44e-105	4	SLCO3A1
COX7A1	2.15e-105	1.05255	0.775	0.484	3.93e-102	4	COX7A1
TNFRSF10D	2.46e-104	1.16303	0.689	0.472	4.51e-101	4	TNFRSF10D
ECE1	1.54e-103	1.20849	0.756	0.563	2.83e-100	4	ECE1
AOC3	4.41e-103	1.06167	0.634	0.243	8.06e-100	4	AOC3
DOCK9	7.95e-103	1.19256	0.693	0.439	1.45e-99	4	DOCK9
MYO5C1	1.93e-102	0.698607	0.678	0.362	3.53e-99	4	MYO5C
NRP1	4.39e-101	1.58591	0.827	0.78	8.03e-98	4	NRP1
EFNB2	1.52e-100	1.48088	0.728	0.436	2.78e-97	4	EFNB2
CDH13	1.96e-99	0.846263	0.7	0.548	3.58e-96	4	CDH13
SORBS21	1.82e-98	0.904776	0.817	0.676	3.33e-95	4	SORBS2
MX11	7.99e-97	0.920424	0.823	0.722	1.46e-93	4	MX1
NNMT1	2.92e-96	0.812691	0.877	0.74	5.35e-93	4	NNMT
ABCG2	1.49e-95	0.941383	0.726	0.645	2.72e-92	4	ABCG2
DLL4	5.97e-93	1.18248	0.59	0.179	1.09e-89	4	DLL4
EMP11	5.32e-92	1.25464	0.825	0.631	9.74e-89	4	EMP1
TJP1	7.28e-91	1.16589	0.731	0.416	1.33e-87	4	TJP1
IGFBP3	6.61e-89	2.19947	0.652	0.407	1.21e-85	4	IGFBP3
CLEC3B	1.18e-88	0.633878	0.617	0.24	2.15e-85	4	CLEC3B
NBL1	2.8e-88	0.362897	0.827	0.574	5.12e-85	4	NBL1
PDGFB1	4.09e-87	0.267209	0.342	0.611	7.48e-84	4	PDGFB
MYRIP	4.79e-87	0.339319	0.573	0.158	8.76e-84	4	MYRIP
AHNAK2	5.34e-85	0.292352	0.804	0.526	9.76e-82	4	AHNAK2
ITGA61	4.84e-83	1.15109	0.864	0.741	8.86e-80	4	ITGA6
PPARG	3.27e-81	1.01397	0.661	0.507	5.98e-78	4	PPARG
LAMA41	4.57e-81	0.857622	0.819	0.653	8.35e-78	4	LAMA4
IFI161	1.71e-79	1.09778	0.946	0.867	3.13e-76	4	IFI16
FBN1	2.96e-79	0.365348	0.759	0.544	5.41e-76	4	FBN1
LIPA1	7.21e-79	0.438144	0.667	0.374	1.32e-75	4	LIPA
BHLHE402	6.09e-78	1.10471	0.663	0.373	1.11e-74	4	BHLHE40
GRASP1	2.19e-77	0.837107	0.773	0.645	4.01e-74	4	GRASP
PROS1	6.73e-77	0.637828	0.738	0.581	1.23e-73	4	PROS1
ENG	7.16e-77	1.80368	0.754	0.67	1.31e-73	4	ENG
CFH	7.83e-76	0.874833	0.667	0.562	1.43e-72	4	CFH
COL18A1	6.29e-75	1.37274	0.709	0.657	1.15e-71	4	COL18A1
INHBB1	2.51e-73	0.86124	0.75	0.647	4.59e-70	4	INHBB
PAPSS21	3.43e-73	0.410654	0.681	0.417	6.28e-70	4	PAPSS2
HTN31	4.74e-71	0.294902	0.712	0.452	8.68e-68	4	HTN3
NOV	4.96e-71	1.32656	0.659	0.412	9.07e-68	4	NOV
PDLIM11	8.59e-70	1.10483	0.798	0.665	1.57e-66	4	PDLIM1
PLLP	1.42e-69	0.340982	0.585	0.279	2.6e-66	4	PLLP
MIR222HG1	5.17e-69	0.589745	0.288	0.431	9.45e-66	4	MIR222HG
GJA11	1.28e-68	0.853892	0.757	0.516	2.34e-65	4	GJA1
DUSP232	3.44e-68	0.733625	0.912	0.702	6.29e-65	4	DUSP23
TMEM233	1.29e-67	0.299705	0.281	0.149	2.35e-64	4	TMEM233
CFLAR2	3.04e-67	0.637929	0.818	0.739	5.56e-64	4	CFLAR
BST21	3.85e-67	1.44011	0.971	0.916	7.05e-64	4	BST2
HOMER31	8.61e-67	0.433851	0.753	0.54	1.57e-63	4	HOMER3
JCAD	3.65e-66	1.04546	0.61	0.34	6.68e-63	4	JCAD
ANXA21	4.45e-66	0.945084	0.928	0.843	8.15e-63	4	ANXA2
CCL14	1.6e-65	0.596812	0.618	0.415	2.93e-62	4	CCL14
PLSCR11	3.66e-65	0.327651	0.4	0.653	6.7e-62	4	PLSCR1
FCN3	2.36e-64	0.256126	0.347	0.554	4.31e-61	4	FCN3
GUSB	1.02e-63	0.307533	0.865	0.545	1.86e-60	4	GUSB
TCF15	9.89e-63	0.560111	0.256	0.222	1.81e-59	4	TCF15
BRI31	1.25e-62	0.929301	0.948	0.845	2.29e-59	4	BRI3
EBF11	1.26e-61	0.476721	0.76	0.602	2.3e-58	4	EBF1
CX3CL11	1.44e-60	0.850518	0.842	0.699	2.64e-57	4	CX3CL1
HEY1	9.18e-60	0.922286	0.642	0.434	1.68e-56	4	HEY1
S100A101	1.15e-59	0.92672	0.941	0.907	2.11e-56	4	S100A10
ARHGEF15	8.32e-58	0.67637	0.33	0.342	1.52e-54	4	ARHGEF15
PMEPA1	4.83e-54	0.280476	0.797	0.564	8.85e-51	4	PMEPA1
LDB2	9.74e-54	1.2753	0.613	0.434	1.78e-50	4	LDB2
CMTM81	4.48e-53	0.505154	0.358	0.511	8.19e-50	4	CMTM8
AFAP1L1	7.97e-53	0.821369	0.608	0.423	1.46e-49	4	AFAP1L1
ADAMTS5	9.77e-53	0.556645	0.597	0.411	1.79e-49	4	ADAMTS5
OAF	1.01e-52	0.273567	0.701	0.531	1.84e-49	4	OAF
FILIP1L1	4.38e-52	0.341223	0.74	0.616	8.02e-49	4	FILIP1L
VWA11	4.78e-52	1.02494	0.848	0.7	8.75e-49	4	VWA1
ZEB11	5.23e-52	1.0783	0.658	0.523	9.58e-49	4	ZEB1
MT1M	1.77e-51	0.341048	0.755	0.542	3.24e-48	4	MT1M
VCAM1	3.65e-51	0.610451	0.601	0.391	6.67e-48	4	VCAM1
IGFBP2	4.31e-49	1.17039	0.659	0.473	7.88e-46	4	IGFBP2
SH3BP5	4.58e-49	1.208	0.695	0.557	8.38e-46	4	SH3BP5
CAVIN2	5.16e-49	2.18244	0.604	0.359	9.45e-46	4	CAVIN2
ADAMTS9	1.47e-48	1.026	0.66	0.565	2.68e-45	4	ADAMTS9
MYL91	4.31e-48	0.499956	0.856	0.752	7.88e-45	4	MYL9
DLK1	5.53e-48	0.333232	0.661	0.381	1.01e-44	4	DLK1
MAN1A11	1.1e-47	0.364453	0.764	0.551	2.01e-44	4	MAN1A1
ADM1	2.18e-46	0.831909	0.682	0.502	3.99e-43	4	ADM
PODXL	3.67e-46	1.82601	0.649	0.6	6.71e-43	4	PODXL
SOX18	1.13e-45	1.66555	0.565	0.09	2.07e-42	4	SOX18
EDN11	1.58e-45	0.897632	0.694	0.52	2.89e-42	4	EDN1
CD36	2.88e-45	2.11343	0.597	0.271	5.26e-42	4	CD36
FABP52	8.1e-45	1.66077	0.62	0.44	1.48e-41	4	FABP5
DUSP61	2.22e-43	0.781459	0.763	0.582	4.07e-40	4	DUSP6
HES4	3.63e-43	0.845353	0.762	0.677	6.65e-40	4	HES4
JUP1	3.77e-43	0.574116	0.804	0.641	6.91e-40	4	JUP
RASSF9	4.85e-43	0.446113	0.568	0.345	8.87e-40	4	RASSF9
PRSS231	7.1e-43	0.502484	0.911	0.798	1.3e-39	4	PRSS23
CPXM2	9.16e-43	0.347858	0.583	0.358	1.68e-39	4	CPXM2
LDLR	1.3e-41	0.496406	0.604	0.361	2.37e-38	4	LDLR
SLC14A1	3.03e-41	0.412444	0.371	0.508	5.54e-38	4	SLC14A1
EDNRB	1.66e-40	1.50662	0.589	0.368	3.04e-37	4	EDNRB
KCNJ2	3.53e-40	0.319817	0.617	0.405	6.45e-37	4	KCNJ2
TP53I11	6.39e-40	0.536878	0.769	0.654	1.17e-36	4	TP53I11
LIMA1	8.59e-40	0.827173	0.723	0.538	1.57e-36	4	LIMA1
ABLIM1	1.13e-39	0.775082	0.729	0.614	2.07e-36	4	ABLIM1
MYO1B	1.6e-39	0.486886	0.576	0.321	2.93e-36	4	MYO1B
CCL21	2.61e-39	0.320513	0.767	0.669	4.77e-36	4	CCL2
RCAN1	7.96e-39	0.682969	0.654	0.479	1.46e-35	4	RCAN1
TFPI2	7.89e-38	0.630604	0.313	0.286	1.44e-34	4	TFPI2
GPR146	9.3e-37	0.583215	0.411	0.594	1.7e-33	4	GPR146
HBEGF1	1.03e-36	0.955456	0.709	0.594	1.89e-33	4	HBEGF
IGFBP51	1.47e-36	1.39648	0.741	0.598	2.69e-33	4	IGFBP5
PHLDB21	1.48e-36	0.333095	0.644	0.541	2.72e-33	4	PHLDB2
MMAB	2.19e-36	0.295968	0.698	0.569	4.01e-33	4	MMAB
RGCC1	4.1e-36	1.1628	0.682	0.634	7.5e-33	4	RGCC
KANK3	4.41e-36	1.44238	0.58	0.317	8.07e-33	4	KANK3
FBLN21	7.99e-36	0.593534	0.883	0.711	1.46e-32	4	FBLN2
FSCN1	8.98e-36	0.726808	0.777	0.634	1.64e-32	4	FSCN1
ROBO4	2.63e-35	1.29091	0.586	0.371	4.81e-32	4	ROBO4
CA4	5.14e-33	0.793011	0.295	0.032	9.41e-30	4	CA4
MSX1	2.29e-32	0.618412	0.61	0.476	4.19e-29	4	MSX1
ICAM11	4.33e-32	0.695475	0.677	0.571	7.92e-29	4	ICAM1
FHL1	6.09e-32	0.284869	0.685	0.575	1.12e-28	4	FHL1
ICA11	3.03e-31	0.59176	0.613	0.423	5.54e-28	4	ICA1
FAM107A	1.47e-29	0.834282	0.588	0.35	2.69e-26	4	FAM107A
GYPC2	6.05e-29	0.79155	0.846	0.795	1.11e-25	4	GYPC
PDGFD1	9.3e-29	0.410137	0.379	0.517	1.7e-25	4	PDGFD
PTPRE1	2.46e-27	0.280312	0.707	0.598	4.5e-24	4	PTPRE
TSPAN51	2.62e-26	0.267326	0.673	0.564	4.8e-23	4	TSPAN5
MAOA	4.56e-26	0.250341	0.252	0.267	8.34e-23	4	MAOA
SGK11	8.06e-26	0.524236	0.955	0.81	1.47e-22	4	SGK1
TGM2	5.04e-25	0.671	0.34	0.267	9.22e-22	4	TGM2
NRARP	3.17e-23	0.466182	0.47	0.615	5.8e-20	4	NRARP
GALNT15	4.92e-22	0.529885	0.421	0.614	9.01e-19	4	GALNT15
NQO1	1.06e-21	0.578573	0.626	0.514	1.95e-18	4	NQO1
ARHGAP181	5.34e-21	0.447281	0.476	0.653	9.77e-18	4	ARHGAP18
ALPL	1.38e-20	0.454605	0.547	0.406	2.52e-17	4	ALPL
ITGA11	2.31e-19	1.32217	0.388	0.408	4.23e-16	4	ITGA1
PPP1R14A	1.22e-18	0.854575	0.398	0.463	2.23e-15	4	PPP1R14A
MAP3K11	2.32e-17	0.728976	0.657	0.583	4.24e-14	4	MAP3K11
MYO10	2.52e-17	0.646533	0.571	0.465	4.62e-14	4	MYO10
AKR1C31	3.58e-17	0.441631	0.76	0.687	6.55e-14	4	AKR1C3
NID2	1.86e-16	0.496976	0.478	0.192	3.4e-13	4	NID2
NES1	1.33e-15	0.414983	0.915	0.805	2.43e-12	4	NES
CSF1	4e-15	0.360845	0.731	0.698	7.32e-12	4	CSF1
FAM110D	4.62e-15	0.850894	0.535	0.431	8.45e-12	4	FAM110D
MEOX2	1.02e-13	0.479259	0.522	0.404	1.87e-10	4	MEOX2
GMFG2	2.81e-13	0.461532	0.728	0.68	5.14e-10	4	GMFG
PCAT19	4.06e-13	0.600697	0.501	0.254	7.43e-10	4	PCAT19
NPR1	6.47e-13	0.487511	0.371	0.22	1.18e-09	4	NPR1
GATA2	1.78e-12	0.733123	0.519	0.45	3.25e-09	4	GATA2
ACE	1.88e-12	0.932798	0.547	0.484	3.44e-09	4	ACE
NTN4	2.96e-12	0.259622	0.685	0.618	5.41e-09	4	NTN4
LIFR1	3e-12	0.684631	0.752	0.724	5.49e-09	4	LIFR
NDRG11	3.12e-12	0.535385	0.826	0.685	5.71e-09	4	NDRG1
SIPA1L2	6.02e-12	0.524086	0.553	0.483	1.1e-08	4	SIPA1L2
FAM167B	7.57e-12	0.658854	0.506	0.317	1.38e-08	4	FAM167B
MDK1	8.8e-12	0.36316	0.882	0.75	1.61e-08	4	MDK
RUNX1T1	9.32e-12	0.49966	0.5	0.264	1.71e-08	4	RUNX1T1
KDR	1.26e-11	1.67512	0.611	0.672	2.31e-08	4	KDR
CA61	2.09e-11	0.313102	0.591	0.464	3.82e-08	4	CA6
STMN11	4.43e-11	0.342369	0.76	0.594	8.1e-08	4	STMN1
NUAK11	6.14e-11	0.58452	0.729	0.709	1.12e-07	4	NUAK1
MEF2C1	6.84e-11	0.991962	0.74	0.819	1.25e-07	4	MEF2C
TIE1	9.55e-11	1.0725	0.516	0.28	1.75e-07	4	TIE1
TPM11	1.19e-10	0.391881	0.732	0.617	2.18e-07	4	TPM1
PLCG2	1.42e-10	0.393425	0.811	0.843	2.59e-07	4	PLCG2
SEMA3G	4.76e-10	0.692748	0.532	0.43	8.72e-07	4	SEMA3G
GPIHBP1	2.14e-09	0.896843	0.449	0.053	3.91e-06	4	GPIHBP1
IL33	2.42e-09	0.559434	0.651	0.652	4.43e-06	4	IL33
ATOX11	3.21e-09	0.479425	0.772	0.718	5.88e-06	4	ATOX1
PLA2G162	4.78e-09	0.506203	0.536	0.66	8.75e-06	4	PLA2G16
SH3BGRL31	7.25e-09	0.265398	0.969	0.917	1.33e-05	4	SH3BGRL3
SLCO2A1	3.38e-08	1.05836	0.536	0.487	6.19e-05	4	SLCO2A1
C1orf1151	1.01e-07	0.534478	0.392	0.335	0.00018519	4	C1orf115
LPAR61	1.26e-07	0.911385	0.656	0.663	0.00023074	4	LPAR6
HIST1H4C1	1.55e-07	0.283141	0.803	0.69	0.000284356	4	HIST1H4C
HOXD8	4.38e-07	0.539163	0.513	0.513	0.00080063	4	HOXD8
NRP2	2.42e-06	0.647823	0.814	0.757	0.00442227	4	NRP2
TFPI	2.72e-06	0.870954	0.382	0.128	0.00498164	4	TFPI
ADAMTS11	4.03e-06	0.543595	0.554	0.699	0.00738058	4	ADAMTS1
MGLL	6.75e-06	1.22441	0.566	0.606	0.0123491	4	MGLL
C11orf96	8.15e-06	1.22246	0.53	0.448	0.0149177	4	C11orf96
MMRN1	9.4e-06	0.450102	0.412	0.378	0.0171995	4	MMRN1
NCOA71	2.15e-05	0.584742	0.611	0.525	0.0394086	4	NCOA7
GBP42	2.61e-05	1.03115	0.508	0.392	0.047808	4	GBP4
DLC1	0.000126548	0.753823	0.448	0.441	0.231583	4	DLC1
LRRC32	0.000320771	0.864284	0.484	0.382	0.587012	4	LRRC32
TINAGL11	0.000418033	0.809935	0.609	0.639	0.765	4	TINAGL1
NOVA2	0.00070181	0.487154	0.44	0.062	1	4	NOVA2
GPX3	0.000802722	0.2727	0.5	0.492	1	4	GPX3
XAF12	0.000939332	1.00159	0.645	0.73	1	4	XAF1
ENPP21	0.00105153	0.469977	0.58	0.558	1	4	ENPP2
AP1S21	0.00243976	0.348015	0.573	0.623	1	4	AP1S2
CTSL1	0.00320777	0.308895	0.598	0.512	1	4	CTSL
SCN4A	0.00393704	0.311387	0.451	0.503	1	4	SCN4A
PLPP31	0.0039587	0.523195	0.65	0.729	1	4	PLPP3
TMEM88	0.00491063	0.769719	0.406	0.262	1	4	TMEM88
DCN	0	6.23807	0.983	0.336	0	5	DCN
SFRP4	0	5.40231	0.993	0.594	0	5	SFRP4
COL3A1	0	5.1491	0.993	0.445	0	5	COL3A1
CFD1	0	4.78325	0.919	0.442	0	5	CFD
LUM	0	4.44927	0.986	0.627	0	5	LUM
SFRP2	0	4.4221	0.978	0.599	0	5	SFRP2
COL1A11	0	4.07858	0.991	0.728	0	5	COL1A1
APOD	0	4.06213	0.937	0.627	0	5	APOD
CFH1	0	3.87944	0.947	0.557	0	5	CFH
FBLN1	0	3.85079	0.916	0.373	0	5	FBLN1
IGFBP41	0	3.74253	0.984	0.697	0	5	IGFBP4
WISP2	0	3.70225	0.975	0.53	0	5	WISP2
GSN1	0	3.59522	0.999	0.876	0	5	GSN
COL1A21	0	3.57229	0.994	0.764	0	5	COL1A2
CXCL141	0	3.51548	0.997	0.879	0	5	CXCL14
THY1	0	3.45299	0.983	0.564	0	5	THY1
IGFBP71	0	3.3481	0.994	0.756	0	5	IGFBP7
C1S	0	3.29143	0.964	0.672	0	5	C1S
AKAP12	0	3.23715	0.913	0.434	0	5	AKAP12
PCOLCE	0	3.22583	0.98	0.567	0	5	PCOLCE
FBN11	0	3.16207	0.986	0.542	0	5	FBN1
C1R1	0	3.01427	0.994	0.712	0	5	C1R
ABI3BP	0	2.93914	0.965	0.531	0	5	ABI3BP
IGF11	0	2.8939	0.931	0.388	0	5	IGF1
PI16	0	2.75311	0.899	0.297	0	5	PI16
TNXB1	0	2.70612	0.952	0.533	0	5	TNXB
COL14A11	0	2.64259	0.987	0.768	0	5	COL14A1
OGN	0	2.60633	0.962	0.443	0	5	OGN
CHRDL1	0	2.48354	0.9	0.224	0	5	CHRDL1
CTSK1	0	2.32471	0.973	0.702	0	5	CTSK
SPON2	0	2.19272	0.975	0.551	0	5	SPON2
OMD	0	2.12082	0.898	0.307	0	5	OMD
SLIT3	0	1.99081	0.974	0.532	0	5	SLIT3
FHL11	0	1.95436	0.968	0.57	0	5	FHL1
GPX31	0	1.64774	0.939	0.483	0	5	GPX3
TSHZ21	0	1.48419	0.967	0.651	0	5	TSHZ2
TPPP3	0	1.44237	0.893	0.391	0	5	TPPP3
THBS4	0	1.41341	0.916	0.434	0	5	THBS4
MSX11	0	1.41261	0.96	0.47	0	5	MSX1
KCNE4	0	1.40478	0.866	0.168	0	5	KCNE4
MEDAG	0	1.37017	0.938	0.366	0	5	MEDAG
FAP	0	1.33413	0.934	0.261	0	5	FAP
CILP	0	1.33393	0.846	0.198	0	5	CILP
CTHRC1	0	1.26231	0.931	0.314	0	5	CTHRC1
ECM1	0	1.21712	0.942	0.369	0	5	ECM1
PTGIS	0	0.997855	0.945	0.505	0	5	PTGIS
ADAMTS51	0	0.808851	0.911	0.407	0	5	ADAMTS5
AOX1	0	0.787098	0.892	0.43	0	5	AOX1
MMP23B	0	0.71194	0.873	0.265	0	5	MMP23B
HEG11	0	0.704522	0.937	0.454	0	5	HEG1
NID21	0	0.699001	0.889	0.186	0	5	NID2
CLEC3B1	0	0.633838	0.88	0.239	0	5	CLEC3B
VGLL3	0	0.621358	0.905	0.44	0	5	VGLL3
NTM	0	0.620327	0.876	0.273	0	5	NTM
XG	0	0.56638	0.908	0.397	0	5	XG
MMP191	0	0.424216	0.898	0.373	0	5	MMP19
NPY1R	0	0.412373	0.843	0.179	0	5	NPY1R
LINC01133	0	0.396615	0.916	0.419	0	5	LINC01133
MOXD1	0	0.320691	0.823	0.139	0	5	MOXD1
EPHA3	0	0.291805	0.864	0.297	0	5	EPHA3
MSC	0	0.285122	0.861	0.309	0	5	MSC
PTHLH	4.74e-307	0.417908	0.898	0.309	8.68e-304	5	PTHLH
DIO21	1.5e-304	1.65625	0.928	0.342	2.74e-301	5	DIO2
AEBP11	1.93e-302	2.74233	0.986	0.64	3.54e-299	5	AEBP1
RARRES2	1.82e-301	2.27913	0.932	0.459	3.34e-298	5	RARRES2
VIT	4.33e-301	1.24376	0.898	0.256	7.92e-298	5	VIT
SULF1	3.12e-300	1.69521	0.898	0.559	5.72e-297	5	SULF1
COL5A2	5.91e-300	2.25571	0.912	0.51	1.08e-296	5	COL5A2
CCDC80	2.14e-299	3.88788	0.938	0.472	3.91e-296	5	CCDC80
PLAT1	8.07e-294	0.714391	0.909	0.458	1.48e-290	5	PLAT
ABCA8	3.35e-291	2.51309	0.885	0.537	6.14e-288	5	ABCA8
MEOX21	8.62e-290	0.978996	0.934	0.397	1.58e-286	5	MEOX2
GGT51	1.81e-289	1.62023	0.913	0.469	3.32e-286	5	GGT5
TMEM176A1	2.22e-288	1.38611	0.908	0.623	4.05e-285	5	TMEM176A
LRRN4CL	1.33e-287	1.49826	0.951	0.583	2.43e-284	5	LRRN4CL
FGF18	1.02e-285	0.896691	0.931	0.608	1.87e-282	5	FGF18
HMCN1	1.76e-285	0.573594	0.929	0.63	3.22e-282	5	HMCN1
INMT1	9.1e-285	1.22539	0.869	0.433	1.66e-281	5	INMT
IFI271	5.94e-284	1.93329	0.929	0.393	1.09e-280	5	IFI27
RRAD1	1.35e-283	0.70999	0.9	0.381	2.48e-280	5	RRAD
CD341	6.63e-283	1.85117	0.944	0.598	1.21e-279	5	CD34
SCARA5	4.52e-282	2.15714	0.957	0.659	8.27e-279	5	SCARA5
TMEM176B1	1.46e-279	1.52097	0.934	0.656	2.68e-276	5	TMEM176B
EBF2	1.51e-279	0.590034	0.846	0.267	2.76e-276	5	EBF2
SULF21	7.34e-279	0.670676	0.928	0.521	1.34e-275	5	SULF2
CXCL9	3.61e-276	0.274645	0.659	0.031	6.61e-273	5	CXCL9
PRELP1	9.68e-275	2.06117	0.987	0.556	1.77e-271	5	PRELP
FHL2	1.58e-274	1.03585	0.96	0.538	2.89e-271	5	FHL2
SPARCL11	7.13e-274	2.12947	0.984	0.803	1.3e-270	5	SPARCL1
SPON1	2.75e-272	1.2265	0.898	0.438	5.03e-269	5	SPON1
F2R2	2.88e-271	1.28294	0.939	0.665	5.28e-268	5	F2R
CYP1B1	7.76e-270	0.643917	0.898	0.518	1.42e-266	5	CYP1B1
HLX1	2.3e-269	0.287771	0.889	0.541	4.21e-266	5	HLX
GREM2	4.47e-269	0.412886	0.82	0.223	8.19e-266	5	GREM2
SERPINE21	8.48e-269	1.8573	0.932	0.553	1.55e-265	5	SERPINE2
C11orf961	9.23e-269	2.16448	0.898	0.442	1.69e-265	5	C11orf96
F10	1.05e-268	1.13897	0.889	0.608	1.92e-265	5	F10
SERPINF11	2.5e-267	2.84233	0.994	0.838	4.57e-264	5	SERPINF1
PDLIM22	2.55e-267	1.78681	0.968	0.518	4.67e-264	5	PDLIM2
SEMA3C	4.94e-266	1.51634	0.905	0.622	9.04e-263	5	SEMA3C
PENK	1.66e-265	0.285394	0.892	0.529	3.04e-262	5	PENK
RERG	3.38e-265	0.268322	0.86	0.414	6.19e-262	5	RERG
NNMT2	6.83e-263	1.85981	0.981	0.739	1.25e-259	5	NNMT
C1orf542	4.09e-260	0.339893	0.899	0.425	7.49e-257	5	C1orf54
ITGA12	1.08e-258	0.441514	0.872	0.398	1.97e-255	5	ITGA1
GPC3	1.98e-256	1.23249	0.841	0.291	3.62e-253	5	GPC3
SLC2A33	2.49e-255	1.12403	0.937	0.547	4.56e-252	5	SLC2A3
HSD3B7	4.07e-255	0.546847	0.844	0.39	7.44e-252	5	HSD3B7
SLFN113	1.32e-253	0.423187	0.87	0.243	2.42e-250	5	SLFN11
RUNX1T11	7.85e-253	1.06577	0.837	0.26	1.44e-249	5	RUNX1T1
NRK	9.74e-253	0.284006	0.902	0.593	1.78e-249	5	NRK
COL5A1	1.01e-252	1.5834	0.916	0.535	1.84e-249	5	COL5A1
TMEM119	8.44e-252	1.12956	0.877	0.582	1.54e-248	5	TMEM119
EDNRA	2.26e-251	0.434386	0.899	0.613	4.14e-248	5	EDNRA
TAGLN1	5.17e-249	1.50609	0.99	0.699	9.46e-246	5	TAGLN
PHLDB22	9.64e-249	0.286923	0.905	0.537	1.76e-245	5	PHLDB2
COL12A1	1.13e-248	0.797309	0.874	0.456	2.07e-245	5	COL12A1
LEPR1	2.4e-246	0.884629	0.866	0.464	4.39e-243	5	LEPR
FIBIN1	3.06e-246	0.666362	0.932	0.749	5.61e-243	5	FIBIN
LIMA11	5.34e-246	2.04635	0.974	0.535	9.78e-243	5	LIMA1
TSKU	7.85e-245	0.647999	0.915	0.598	1.44e-241	5	TSKU
IGFBP61	1.31e-244	2.92146	0.994	0.769	2.39e-241	5	IGFBP6
NOTCH3	1.91e-244	0.581619	0.874	0.52	3.49e-241	5	NOTCH3
ITGBL11	7.95e-242	1.57299	0.948	0.491	1.45e-238	5	ITGBL1
CRIP12	1.35e-241	1.28991	0.924	0.62	2.47e-238	5	CRIP1
OLFML2B1	3.81e-240	0.963876	0.873	0.379	6.98e-237	5	OLFML2B
2023-11-01	4.72e-240	1.22332	0.876	0.41	8.64e-237	5	NOV
EFEMP11	1.89e-239	2.02437	0.983	0.808	3.46e-236	5	EFEMP1
CPXM21	4.4e-235	1.33934	0.895	0.354	8.05e-232	5	CPXM2
CHL11	6.62e-235	1.12939	0.934	0.725	1.21e-231	5	CHL1
L1CAM	7.94e-235	1.01006	0.882	0.485	1.45e-231	5	L1CAM
SEMA5A	1.2e-234	0.475769	0.882	0.52	2.2e-231	5	SEMA5A
SGMS21	4e-234	0.267805	0.886	0.37	7.32e-231	5	SGMS2
BASP11	1.2e-233	0.640325	0.942	0.683	2.21e-230	5	BASP1
IFIT32	6.34e-233	0.385896	0.924	0.714	1.16e-229	5	IFIT3
GNG111	8.14e-233	1.65639	0.882	0.311	1.49e-229	5	GNG11
SYNPO2	4.91e-231	0.578181	0.84	0.487	8.99e-228	5	SYNPO2
OAF1	4.68e-228	1.4488	0.88	0.529	8.56e-225	5	OAF
ZFHX4	7.13e-228	1.07846	0.85	0.222	1.3e-224	5	ZFHX4
C2	8.04e-227	0.526146	0.872	0.573	1.47e-223	5	C2
ANXA22	2.92e-225	2.19085	0.99	0.842	5.35e-222	5	ANXA2
LOX1	1.61e-224	0.658135	0.948	0.688	2.95e-221	5	LOX
PODN	2.65e-224	1.78465	0.89	0.613	4.85e-221	5	PODN
MT1M1	7.05e-223	1.12691	0.915	0.541	1.29e-219	5	MT1M
NBL11	7.42e-222	1.53172	0.89	0.576	1.36e-218	5	NBL1
ANPEP1	7.28e-221	0.489565	0.903	0.528	1.33e-217	5	ANPEP
COL6A11	1.38e-218	2.3573	0.924	0.563	2.52e-215	5	COL6A1
AHNAK21	2.39e-218	0.35203	0.913	0.527	4.37e-215	5	AHNAK2
SAMHD12	1.93e-217	1.18492	0.944	0.671	3.53e-214	5	SAMHD1
TNFSF13B1	5.12e-217	0.856546	0.918	0.608	9.38e-214	5	TNFSF13B
AL078639.1	2.09e-214	0.757814	0.828	0.373	3.82e-211	5	AL078639.1
ADD3	1.04e-213	1.66859	0.955	0.699	1.9e-210	5	ADD3
PRSS232	7.48e-212	1.45725	0.988	0.797	1.37e-208	5	PRSS23
NEXN1	8.87e-210	0.389594	0.909	0.563	1.62e-206	5	NEXN
SH3BP51	2.47e-209	1.29132	0.957	0.554	4.52e-206	5	SH3BP5
TIMP11	1.07e-208	2.46658	0.997	0.879	1.97e-205	5	TIMP1
FBLN51	7.83e-208	1.53568	0.971	0.7	1.43e-204	5	FBLN5
FBLN22	1.02e-207	2.37566	0.941	0.711	1.87e-204	5	FBLN2
CTSA1	5.06e-207	0.75532	0.961	0.694	9.25e-204	5	CTSA
TCN21	2.15e-206	0.318182	0.844	0.458	3.94e-203	5	TCN2
PEG10	2.23e-205	0.370676	0.853	0.315	4.07e-202	5	PEG10
ABCC91	5.78e-201	0.359013	0.922	0.719	1.06e-197	5	ABCC9
MYO1B1	2.84e-200	0.556284	0.872	0.317	5.19e-197	5	MYO1B
LAMA42	4.57e-200	1.81281	0.948	0.652	8.35e-197	5	LAMA4
EDIL3	4.07e-197	0.347615	0.821	0.367	7.44e-194	5	EDIL3
ENG1	4.48e-196	1.11803	0.951	0.667	8.2e-193	5	ENG
SPARC2	4.37e-194	2.03697	0.996	0.797	8e-191	5	SPARC
HILPDA	5.89e-194	0.379331	0.859	0.463	1.08e-190	5	HILPDA
ZEB21	1.76e-192	0.93743	0.932	0.748	3.21e-189	5	ZEB2
DCLK1	9.67e-192	0.839884	0.817	0.451	1.77e-188	5	DCLK1
COL8A11	2.02e-191	1.03818	0.938	0.735	3.7e-188	5	COL8A1
IGFBP31	2.85e-191	1.32351	0.83	0.406	5.21e-188	5	IGFBP3
CPE1	1.18e-189	1.46213	0.98	0.836	2.16e-186	5	CPE
IFIT11	3.95e-189	0.518191	0.921	0.614	7.23e-186	5	IFIT1
RARRES11	4.72e-188	0.783158	0.83	0.381	8.63e-185	5	RARRES1
PLTP1	1.35e-187	1.19634	0.97	0.601	2.47e-184	5	PLTP
CRABP2	7.65e-186	1.72415	0.971	0.704	1.4e-182	5	CRABP2
CTGF1	2.57e-184	2.54155	0.942	0.686	4.7e-181	5	CTGF
INHBA	1.62e-182	0.446319	0.834	0.507	2.96e-179	5	INHBA
TJP11	5.18e-182	0.419016	0.926	0.416	9.47e-179	5	TJP1
MX22	2.31e-181	0.351155	0.876	0.543	4.23e-178	5	MX2
MYL92	2.2e-179	1.15143	0.975	0.75	4.03e-176	5	MYL9
S100A102	1.21e-178	1.86008	0.996	0.906	2.21e-175	5	S100A10
ADH1B	5.36e-178	2.0275	0.756	0.232	9.82e-175	5	ADH1B
EMP12	5.28e-177	1.89542	0.974	0.63	9.65e-174	5	EMP1
SLIT2	3.61e-176	1.15541	0.758	0.239	6.61e-173	5	SLIT2
SPRY11	6.36e-176	1.96114	0.843	0.571	1.16e-172	5	SPRY1
CAV11	1.13e-173	1.16982	0.962	0.699	2.06e-170	5	CAV1
COL6A3	2.2e-173	2.6357	0.786	0.353	4.02e-170	5	COL6A3
LHFPL61	7.59e-172	1.69483	0.934	0.781	1.39e-168	5	LHFPL6
DOCK91	1.35e-169	0.303305	0.85	0.438	2.46e-166	5	DOCK9
CALD11	1.49e-169	1.54889	0.977	0.849	2.73e-166	5	CALD1
HAS2	1.81e-169	0.283122	0.906	0.52	3.3e-166	5	HAS2
COL4A21	6.54e-169	1.7121	0.889	0.589	1.2e-165	5	COL4A2
MT1A	2.75e-167	0.953931	0.766	0.372	5.04e-164	5	MT1A
NRP11	1.07e-166	0.99813	0.944	0.778	1.95e-163	5	NRP1
IGFBP21	8.75e-164	0.383073	0.859	0.47	1.6e-160	5	IGFBP2
VCAN1	2.78e-163	1.24963	0.988	0.834	5.09e-160	5	VCAN
CRAT	5.38e-162	0.442696	0.831	0.512	9.85e-159	5	CRAT
CYR611	2.16e-159	2.42748	0.957	0.603	3.95e-156	5	CYR61
BHMT2	3.12e-159	0.386363	0.209	0.313	5.7e-156	5	BHMT2
PSMB93	4.72e-159	0.385295	0.938	0.763	8.64e-156	5	PSMB9
TAC1	7.98e-159	0.375934	0.704	0.143	1.46e-155	5	TAC1
IGFBP52	1.61e-156	2.58317	0.885	0.596	2.95e-153	5	IGFBP5
PCOLCE21	3.39e-156	0.581094	0.918	0.55	6.21e-153	5	PCOLCE2
CXCL121	5.47e-152	1.73452	0.823	0.609	1e-148	5	CXCL12
NR2F21	5.82e-152	1.72199	0.9	0.661	1.07e-148	5	NR2F2
ABLIM11	1.41e-151	0.440573	0.906	0.612	2.57e-148	5	ABLIM1
TIMP31	8.9e-150	1.3823	0.994	0.876	1.63e-146	5	TIMP3
TIMP4	1.49e-148	0.269951	0.185	0.357	2.72e-145	5	TIMP4
GAS11	2.16e-145	0.66586	0.951	0.66	3.95e-142	5	GAS1
ELN1	1.03e-144	0.661962	0.964	0.634	1.88e-141	5	ELN
TMSB103	1.18e-143	1.27029	0.997	0.96	2.16e-140	5	TMSB10
TPM12	1.46e-143	1.27725	0.968	0.613	2.66e-140	5	TPM1
HSPB61	4.02e-143	0.742847	0.955	0.672	7.36e-140	5	HSPB6
OLFML31	4.09e-142	1.27215	0.893	0.633	7.48e-139	5	OLFML3
PLAC91	1.19e-141	1.75022	0.997	0.902	2.18e-138	5	PLAC9
COL15A11	1.78e-141	1.17615	0.753	0.356	3.26e-138	5	COL15A1
SRPX2	1.99e-141	0.413835	0.807	0.562	3.64e-138	5	SRPX2
LSAMP1	3.52e-141	0.560459	0.9	0.649	6.45e-138	5	LSAMP
SLFN52	6.86e-140	0.460133	0.85	0.481	1.25e-136	5	SLFN5
INSIG12	2.21e-139	0.325341	0.909	0.522	4.04e-136	5	INSIG1
EBF12	5.53e-139	1.09773	0.866	0.601	1.01e-135	5	EBF1
ACKR3	1.93e-137	0.952097	0.794	0.48	3.53e-134	5	ACKR3
LXN	2.9e-137	0.313577	0.837	0.562	5.31e-134	5	LXN
CRLF11	2.81e-135	1.21717	0.896	0.628	5.14e-132	5	CRLF1
COL4A4	1.1e-134	0.557154	0.678	0.201	2.01e-131	5	COL4A4
LRRC17	2.18e-134	0.522163	0.789	0.485	3.98e-131	5	LRRC17
DLC11	3.66e-134	1.50973	0.785	0.434	6.69e-131	5	DLC1
VAMP52	2.2e-133	0.849082	0.957	0.75	4.03e-130	5	VAMP5
S100A162	5.58e-132	0.508316	0.948	0.617	1.02e-128	5	S100A16
ADAMTS12	5.45e-127	1.32676	0.955	0.689	9.98e-124	5	ADAMTS1
F31	1.28e-124	1.02513	0.772	0.387	2.33e-121	5	F3
ARHGAP291	1.81e-124	0.49	0.874	0.435	3.31e-121	5	ARHGAP29
USP531	1.93e-124	0.470182	0.874	0.613	3.54e-121	5	USP53
PXDC11	1.39e-123	0.588632	0.941	0.595	2.55e-120	5	PXDC1
IL34	1.55e-123	0.334918	0.918	0.682	2.84e-120	5	IL34
JDP21	2.8e-123	0.524011	0.938	0.543	5.12e-120	5	JDP2
MT2A1	1.75e-122	1.73778	0.99	0.929	3.2e-119	5	MT2A
LTBP21	1.18e-120	0.80809	0.948	0.707	2.16e-117	5	LTBP2
CNTN1	1.48e-120	0.590337	0.694	0.17	2.7e-117	5	CNTN1
LAMA2	6.54e-120	1.97938	0.746	0.428	1.2e-116	5	LAMA2
COL4A11	1.96e-117	1.75881	0.763	0.434	3.58e-114	5	COL4A1
GYPC3	1.89e-116	0.831903	0.964	0.793	3.46e-113	5	GYPC
PCDH7	6.31e-116	0.562075	0.821	0.614	1.16e-112	5	PCDH7
GJA12	1.06e-115	0.461926	0.873	0.516	1.94e-112	5	GJA1
MARCKS1	1.19e-114	1.27041	0.939	0.74	2.19e-111	5	MARCKS
PDLIM12	2e-113	0.464777	0.961	0.664	3.66e-110	5	PDLIM1
MXRA51	6.75e-113	1.62144	0.812	0.628	1.24e-109	5	MXRA5
ZEB12	1.61e-112	1.29239	0.766	0.522	2.95e-109	5	ZEB1
TYMP2	8.9e-112	0.726394	0.874	0.585	1.63e-108	5	TYMP
COX7A11	2.25e-110	0.838953	0.903	0.485	4.11e-107	5	COX7A1
SRPX	1.51e-109	1.45461	0.765	0.591	2.77e-106	5	SRPX
FKBP111	1.22e-107	0.26226	0.906	0.471	2.23e-104	5	FKBP11
PROS11	5.07e-107	0.995338	0.794	0.581	9.29e-104	5	PROS1
GUSB1	2e-104	0.390361	0.922	0.547	3.67e-101	5	GUSB
TMEM1001	2.29e-104	0.414555	0.811	0.61	4.2e-101	5	TMEM100
ADIRF2	5.57e-103	1.0132	0.912	0.675	1.02e-99	5	ADIRF
LDB21	6.35e-101	0.484989	0.221	0.443	1.16e-97	5	LDB2
IFI63	3.77e-100	0.360091	0.955	0.785	6.9e-97	5	IFI6
FGF71	2.91e-99	1.22266	0.954	0.748	5.32e-96	5	FGF7
COL5A3	5.55e-98	0.395925	0.284	0.643	1.02e-94	5	COL5A3
PAPSS22	9.3e-98	0.470921	0.785	0.418	1.7e-94	5	PAPSS2
IFITM22	1.85e-97	0.965925	0.978	0.871	3.39e-94	5	IFITM2
HSPG22	2.05e-97	1.07615	0.853	0.656	3.75e-94	5	HSPG2
GSTM3	1.41e-96	1.15495	0.726	0.331	2.58e-93	5	GSTM3
CARHSP11	3.15e-96	0.921274	0.876	0.685	5.77e-93	5	CARHSP1
NTN41	4.83e-95	0.3384	0.797	0.616	8.83e-92	5	NTN4
CTSL2	1.84e-93	0.83038	0.915	0.506	3.37e-90	5	CTSL
TENT5A1	3.01e-91	0.586353	0.941	0.541	5.51e-88	5	TENT5A
AC108134.21	3.42e-91	0.436069	0.326	0.615	6.25e-88	5	AC108134.2
PMEPA11	1.1e-89	0.263507	0.88	0.565	2.01e-86	5	PMEPA1
JAG11	1.07e-88	0.268195	0.786	0.356	1.96e-85	5	JAG1
CBR3	2.01e-88	0.502502	0.913	0.57	3.68e-85	5	CBR3
RCAN21	3.08e-87	0.438904	0.675	0.284	5.64e-84	5	RCAN2
AKR1C32	4.48e-87	0.453782	0.934	0.684	8.2e-84	5	AKR1C3
MDK2	4.23e-86	0.452523	0.937	0.75	7.74e-83	5	MDK
EFHD1	7.39e-85	0.316689	0.919	0.709	1.35e-81	5	EFHD1
LGALS31	2.86e-84	0.764073	0.977	0.854	5.24e-81	5	LGALS3
CRISPLD2	5.6e-84	1.50654	0.709	0.363	1.02e-80	5	CRISPLD2
RDH10	5.3e-83	0.393862	0.814	0.534	9.7e-80	5	RDH10
FTL1	5.31e-82	0.453309	1	0.994	9.72e-79	5	FTL
PDK42	1.09e-74	1.51119	0.75	0.544	1.99e-71	5	PDK4
AR	6.47e-74	0.357383	0.273	0.484	1.18e-70	5	AR
YPEL2	7.18e-74	0.326325	0.921	0.659	1.31e-70	5	YPEL2
RASD11	5.9e-73	0.965175	0.846	0.538	1.08e-69	5	RASD1
NDRG12	8.05e-73	0.413992	0.957	0.683	1.47e-69	5	NDRG1
GPM6B1	1.99e-72	0.250595	0.896	0.864	3.63e-69	5	GPM6B
GUCY1B1	5.32e-72	0.472009	0.694	0.484	9.74e-69	5	GUCY1B1
CYB5A2	7.35e-72	1.03099	0.812	0.517	1.34e-68	5	CYB5A
GPNMB1	6.57e-71	0.917335	0.857	0.65	1.2e-67	5	GPNMB
GDF10	2.66e-70	0.925598	0.664	0.381	4.87e-67	5	GDF10
MGST11	2.7e-70	1.23178	0.879	0.718	4.94e-67	5	MGST1
CAMK2N11	3.97e-70	0.684054	0.808	0.513	7.26e-67	5	CAMK2N1
PDGFRB1	6.56e-70	1.20433	0.778	0.637	1.2e-66	5	PDGFRB
CCDC71L	4.48e-69	0.345057	0.887	0.563	8.2e-66	5	CCDC71L
SMOC2	1.09e-68	2.15609	0.743	0.517	2e-65	5	SMOC2
EPS82	6.31e-68	1.00034	0.792	0.652	1.15e-64	5	EPS8
NCOA72	7.25e-64	0.811664	0.811	0.522	1.33e-60	5	NCOA7
DKK2	1.01e-63	0.322015	0.626	0.17	1.85e-60	5	DKK2
JAM21	2.49e-62	0.261302	0.685	0.502	4.55e-59	5	JAM2
CREB3L1	1.57e-61	0.405442	0.25	0.401	2.88e-58	5	CREB3L1
NUPR12	1.79e-60	0.871634	0.921	0.73	3.28e-57	5	NUPR1
CYB5D2	9.21e-60	0.297002	0.768	0.519	1.69e-56	5	CYB5D2
FKBP1A1	5.17e-59	0.507882	0.965	0.828	9.47e-56	5	FKBP1A
TMSB4X3	3.02e-57	0.455644	0.997	0.985	5.52e-54	5	TMSB4X
LSP12	1.62e-55	1.25574	0.74	0.639	2.97e-52	5	LSP1
PPARG1	2.43e-55	0.305756	0.309	0.516	4.45e-52	5	PPARG
PTGDS	4.05e-55	1.77629	0.612	0.166	7.4e-52	5	PTGDS
NRN11	6.43e-55	0.531437	0.273	0.417	1.18e-51	5	NRN1
BLVRB1	1.62e-53	0.595396	0.949	0.662	2.96e-50	5	BLVRB
AGTR1	8.03e-53	0.589388	0.299	0.174	1.47e-49	5	AGTR1
IL331	4.71e-51	0.407729	0.835	0.648	8.62e-48	5	IL33
GFRA1	2.79e-50	1.07338	0.661	0.585	5.11e-47	5	GFRA1
MAL1	1.91e-49	0.606259	0.737	0.728	3.49e-46	5	MAL
GRN1	2.67e-48	0.371895	0.955	0.731	4.88e-45	5	GRN
RSPO3	2.85e-48	0.833802	0.345	0.582	5.22e-45	5	RSPO3
EFCAB142	5.82e-47	0.335426	0.913	0.611	1.06e-43	5	EFCAB14
TNFSF102	2.69e-46	1.09626	0.831	0.707	4.92e-43	5	TNFSF10
CD552	6.06e-46	0.464342	0.916	0.641	1.11e-42	5	CD55
TCF42	7.19e-45	0.818451	0.827	0.861	1.32e-41	5	TCF4
VWA12	7.2e-45	0.487704	0.407	0.71	1.32e-41	5	VWA1
TFPI1	9.5e-43	1.24629	0.608	0.126	1.74e-39	5	TFPI
NUCB2	1.58e-42	0.747207	0.903	0.617	2.89e-39	5	NUCB2
PTGER3	1.73e-42	0.32247	0.286	0.295	3.17e-39	5	PTGER3
HES11	2.44e-42	1.1183	0.773	0.605	4.47e-39	5	HES1
CCDC102B	1.51e-41	0.477675	0.304	0.453	2.77e-38	5	CCDC102B
TXNIP3	2.41e-40	0.375095	0.929	0.924	4.41e-37	5	TXNIP
C1QTNF31	1.63e-38	0.541495	0.628	0.336	2.98e-35	5	C1QTNF3
FGL21	1.83e-38	1.2035	0.685	0.569	3.35e-35	5	FGL2
NRXN11	4.41e-38	1.676	0.902	0.796	8.07e-35	5	NRXN1
SH3BGRL32	4.46e-38	0.656417	0.984	0.917	8.17e-35	5	SH3BGRL3
HLA-A3	7.86e-38	0.448194	0.973	0.922	1.44e-34	5	HLA-A
KLF22	1.1e-37	0.687004	0.962	0.838	2.02e-34	5	KLF2
MAP1B1	1.09e-36	0.445408	0.965	0.8	1.99e-33	5	MAP1B
AKR1A11	3.1e-36	0.289266	0.929	0.772	5.68e-33	5	AKR1A1
DLK11	4.85e-33	0.646677	0.325	0.391	8.87e-30	5	DLK1
PREX21	5.81e-33	0.524712	0.339	0.491	1.06e-29	5	PREX2
TGFBR22	1.3e-32	1.00209	0.879	0.704	2.39e-29	5	TGFBR2
CYP27A11	1.01e-31	0.389198	0.814	0.721	1.85e-28	5	CYP27A1
CTSD1	1.46e-31	0.535054	0.986	0.817	2.68e-28	5	CTSD
ANK31	1.53e-31	0.306749	0.43	0.547	2.81e-28	5	ANK3
CDH19	2.64e-30	0.857378	0.29	0.349	4.83e-27	5	CDH19
SERPINB12	1.59e-29	0.35568	0.838	0.611	2.9e-26	5	SERPINB1
RGS161	1.69e-29	0.480782	0.934	0.686	3.1e-26	5	RGS16
MID1IP1	2.88e-29	0.276302	0.274	0.518	5.28e-26	5	MID1IP1
DPT	5.32e-29	1.95063	0.589	0.097	9.74e-26	5	DPT
FAM162B	1.6e-28	0.580557	0.31	0.138	2.92e-25	5	FAM162B
CYGB	2.19e-28	1.24733	0.597	0.407	4.02e-25	5	CYGB
TMED31	3.72e-27	0.39153	0.919	0.623	6.81e-24	5	TMED3
TSPAN15	6.93e-27	0.29504	0.231	0.27	1.27e-23	5	TSPAN15
ALDH1A2	7.14e-27	0.647532	0.333	0.203	1.31e-23	5	ALDH1A2
FOS1	1.6e-26	0.44594	0.948	0.969	2.93e-23	5	FOS
PLXDC1	4.06e-24	0.50922	0.452	0.717	7.43e-21	5	PLXDC1
CSTB	4.09e-24	0.546304	0.971	0.864	7.48e-21	5	CSTB
PLAU1	7.94e-24	0.264501	0.616	0.725	1.45e-20	5	PLAU
EGFR1	3.42e-23	0.992655	0.631	0.521	6.25e-20	5	EGFR
GBP43	5.37e-23	0.318267	0.609	0.392	9.83e-20	5	GBP4
TNFAIP21	8.23e-23	0.964116	0.599	0.375	1.51e-19	5	TNFAIP2
TWIST1	5.02e-21	0.844424	0.329	0.229	9.18e-18	5	TWIST1
FILIP1L2	1.05e-20	0.758007	0.678	0.619	1.92e-17	5	FILIP1L
MAN1A12	2.88e-19	1.13191	0.608	0.557	5.27e-16	5	MAN1A1
GUCY1A1	6.6e-18	0.319327	0.519	0.672	1.21e-14	5	GUCY1A1
RASSF41	2.05e-17	0.267844	0.691	0.612	3.76e-14	5	RASSF4
STXBP6	2.67e-17	0.454608	0.261	0.246	4.9e-14	5	STXBP6
SGCE	4.49e-16	1.49067	0.569	0.365	8.22e-13	5	SGCE
GSTM5	7.05e-15	0.942564	0.354	0.301	1.29e-11	5	GSTM5
CCND21	1.76e-14	0.535306	0.595	0.468	3.21e-11	5	CCND2
IFI162	1.24e-13	0.514505	0.949	0.868	2.26e-10	5	IFI16
GBP12	3.79e-13	0.597405	0.547	0.431	6.94e-10	5	GBP1
ANGPTL1	4.89e-13	0.801867	0.509	0.133	8.94e-10	5	ANGPTL1
MME1	6.81e-13	0.750392	0.561	0.427	1.25e-09	5	MME
CCL22	8.84e-13	1.00337	0.732	0.671	1.62e-09	5	CCL2
COL18A11	3.25e-11	0.511416	0.443	0.663	5.94e-08	5	COL18A1
ANGPTL4	5.64e-11	0.88179	0.421	0.2	1.03e-07	5	ANGPTL4
ITIH51	2.2e-10	1.04246	0.586	0.639	4.03e-07	5	ITIH5
CLEC14A1	3.58e-10	0.51472	0.494	0.105	6.55e-07	5	CLEC14A
SSR41	1.12e-08	0.400885	0.988	0.94	2.06e-05	5	SSR4
NR2F1	1.13e-08	1.48243	0.547	0.346	2.06e-05	5	NR2F1
ECHDC2	2.74e-08	0.457675	0.455	0.601	5.02e-05	5	ECHDC2
MYOC1	6.47e-08	1.24478	0.46	0.676	0.000118417	5	MYOC
OLFML2A1	6.82e-08	0.94012	0.4	0.315	0.000124782	5	OLFML2A
PDGFD2	7.53e-08	1.00731	0.553	0.512	0.000137773	5	PDGFD
VCAM11	9.92e-08	0.684759	0.403	0.397	0.000181589	5	VCAM1
BRI32	1.23e-07	0.252213	0.909	0.847	0.000225039	5	BRI3
IGSF10	1.48e-07	0.805881	0.367	0.318	0.000271388	5	IGSF10
FMO1	1.95e-07	1.05472	0.509	0.225	0.000356736	5	FMO1
NEGR11	2.63e-07	1.06385	0.612	0.718	0.000482132	5	NEGR1
SLCO3A11	3.97e-06	0.285806	0.465	0.538	0.00727269	5	SLCO3A1
PGF1	1.33e-05	0.887568	0.416	0.447	0.0243306	5	PGF
REEP5	2.35e-05	0.331113	0.861	0.784	0.0430421	5	REEP5
PCDH9	2.99e-05	1.28223	0.515	0.331	0.0546262	5	PCDH9
SNCG1	4.32e-05	0.321695	0.616	0.502	0.0791413	5	SNCG
CRYAB1	5.27e-05	0.538438	0.951	0.827	0.0965164	5	CRYAB
ADM2	5.43e-05	1.23911	0.545	0.507	0.0993538	5	ADM
CD361	0.000130544	0.260637	0.496	0.277	0.238895	5	CD36
CSF11	0.00095112	0.295259	0.7	0.699	1	5	CSF1
EDNRB1	0.00166455	0.57639	0.426	0.373	1	5	EDNRB
ACVRL11	0.00173511	0.845827	0.498	0.322	1	5	ACVRL1
PLCG21	0.00222243	1.11057	0.811	0.843	1	5	PLCG2
C7	0.00266216	1.94381	0.41	0.068	1	5	C7
ANGPT1	0.0030054	0.435683	0.531	0.437	1	5	ANGPT1
ADAMTSL31	0.00482097	0.675779	0.453	0.474	1	5	ADAMTSL3
JCHAIN	2.6e-271	7.4088	0.993	0.691	4.76e-268	6	JCHAIN
MZB1	5.71e-260	4.39231	0.974	0.56	1.04e-256	6	MZB1
DERL3	1.95e-245	3.61703	0.955	0.522	3.56e-242	6	DERL3
IGHA1	2.94e-243	8.07927	0.979	0.859	5.39e-240	6	IGHA1
SSR42	2.21e-204	2.12734	1	0.94	4.05e-201	6	SSR4
CD79A	1.45e-190	2.0005	0.892	0.648	2.66e-187	6	CD79A
JSRP1	4.43e-183	1.66563	0.831	0.413	8.11e-180	6	JSRP1
FKBP112	2.15e-178	2.37386	0.932	0.474	3.93e-175	6	FKBP11
IGHA2	7.75e-166	7.38636	0.925	0.803	1.42e-162	6	IGHA2
SLAMF71	4.27e-163	1.04858	0.802	0.425	7.81e-160	6	SLAMF7
ICAM21	1.91e-154	0.333449	0.734	0.21	3.5e-151	6	ICAM2
CD271	1.04e-150	1.20932	0.845	0.606	1.91e-147	6	CD27
ISG201	1.18e-136	0.94239	0.873	0.493	2.16e-133	6	ISG20
CYBA2	4.27e-136	1.73712	0.981	0.687	7.82e-133	6	CYBA
PIM21	5.98e-132	1.0321	0.795	0.562	1.09e-128	6	PIM2
LINC02362	1.61e-131	0.520872	0.736	0.419	2.95e-128	6	LINC02362
U62317.5	5.58e-130	0.567799	0.736	0.417	1.02e-126	6	U62317.5
MEI11	3.72e-129	0.675611	0.781	0.547	6.82e-126	6	MEI1
SPAG4	7.76e-122	0.840732	0.725	0.28	1.42e-118	6	SPAG4
BIRC32	4.19e-108	0.860311	0.821	0.624	7.67e-105	6	BIRC3
PRDM12	3.95e-101	0.830365	0.819	0.632	7.22e-98	6	PRDM1
TNFRSF181	3.19e-99	0.543728	0.718	0.421	5.83e-96	6	TNFRSF18
SEC11C1	2.97e-97	1.50006	0.885	0.725	5.44e-94	6	SEC11C
XBP11	8.26e-90	1.60431	0.941	0.74	1.51e-86	6	XBP1
CYTOR2	1.22e-85	0.988446	0.821	0.595	2.23e-82	6	CYTOR
SLAMF11	1.56e-79	0.313125	0.675	0.506	2.85e-76	6	SLAMF1
LY961	2.49e-76	0.483728	0.781	0.686	4.56e-73	6	LY96
MIR155HG1	1.02e-72	0.290512	0.656	0.453	1.86e-69	6	MIR155HG
IGKC	6.83e-71	8.44727	0.875	0.833	1.25e-67	6	IGKC
LY91	1.09e-68	0.28865	0.6	0.287	2e-65	6	LY9
CTSH2	4.09e-65	0.40816	0.824	0.701	7.48e-62	6	CTSH
LINC014801	1.04e-62	0.621682	0.678	0.577	1.89e-59	6	LINC01480
QPCT	3.7e-62	0.517544	0.685	0.632	6.77e-59	6	QPCT
IGLC3	1.68e-53	8.49936	0.826	0.858	3.08e-50	6	IGLC3
IGLV1-40	7.42e-51	1.86575	0.605	0.541	1.36e-47	6	IGLV1-40
IGHM	3.22e-44	5.22528	0.633	0.667	5.9e-41	6	IGHM
IGLC2	1.01e-37	7.99856	0.769	0.773	1.84e-34	6	IGLC2
HLA-C3	4.73e-34	0.440493	0.965	0.915	8.65e-31	6	HLA-C
IGHG1	9.77e-24	2.52468	0.271	0.523	1.79e-20	6	IGHG1
IGHV3-23	6.07e-21	1.78724	0.184	0.302	1.11e-17	6	IGHV3-23
CCR10	4.01e-17	0.690426	0.539	0.528	7.34e-14	6	CCR10
CTHRC11	1.07e-12	0.469046	0.452	0.325	1.96e-09	6	CTHRC1
IGHG4	4.35e-08	1.94502	0.374	0.256	7.95e-05	6	IGHG4
HSPA61	2.72e-05	0.318189	0.358	0.316	0.0497889	6	HSPA6
IGHG3	7.51e-05	1.88126	0.362	0.286	0.137391	6	IGHG3
HTN32	0.00162931	0.412396	0.393	0.461	1	6	HTN3
CD372	3.7e-72	4.1335	0.953	0.735	6.77e-69	7	CD37
CD79A1	6.95e-59	4.43472	0.884	0.65	1.27e-55	7	CD79A
HLA-DRA1	6.64e-55	2.06667	0.984	0.876	1.21e-51	7	HLA-DRA
CD741	8.46e-55	1.99366	0.992	0.944	1.55e-51	7	CD74
TXNIP4	6.32e-48	2.27641	0.93	0.924	1.16e-44	7	TXNIP
IGHM1	1.94e-43	4.50276	0.814	0.666	3.55e-40	7	IGHM
HLA-DRB11	8.88e-43	1.59765	0.938	0.824	1.63e-39	7	HLA-DRB1
HLA-DPB11	3.62e-40	1.73235	0.915	0.854	6.62e-37	7	HLA-DPB1
B2M3	1.89e-38	1.05247	1	0.996	3.46e-35	7	B2M
HLA-B3	6.69e-37	1.59042	0.915	0.948	1.22e-33	7	HLA-B
CXCR42	1.03e-35	2.54501	0.837	0.769	1.88e-32	7	CXCR4
CD521	2.73e-33	2.78572	0.775	0.657	4.99e-30	7	CD52
CYBA3	3.56e-32	2.01913	0.822	0.69	6.51e-29	7	CYBA
HLA-DPA11	2.76e-31	1.57441	0.86	0.793	5.06e-28	7	HLA-DPA1
IGKC1	1.47e-28	0.808934	0.791	0.834	2.69e-25	7	IGKC
TMSB104	7.5e-28	0.988488	0.992	0.961	1.37e-24	7	TMSB10
TMSB4X4	1.01e-26	0.891762	0.977	0.986	1.85e-23	7	TMSB4X
SNX221	2.89e-24	0.383118	0.171	0.735	5.28e-21	7	SNX22
HLA-DRB51	1.75e-23	1.44775	0.814	0.809	3.21e-20	7	HLA-DRB5
LAPTM52	1.15e-22	2.3227	0.76	0.806	2.11e-19	7	LAPTM5
HBB	4.01e-22	0.804038	0.24	0.779	7.33e-19	7	HBB
PLCG22	1.03e-19	2.26035	0.783	0.842	1.89e-16	7	PLCG2
HLA-E3	1.13e-19	1.19812	0.791	0.834	2.07e-16	7	HLA-E
LINC00324	3.21e-19	0.486067	0.109	0.657	5.87e-16	7	LINC00324
HLA-C4	1.52e-17	0.938201	0.829	0.916	2.78e-14	7	HLA-C
AFF3	3.7e-17	2.08454	0.357	0.248	6.77e-14	7	AFF3
NCF41	1.61e-16	0.692287	0.163	0.707	2.94e-13	7	NCF4
LTB1	1.16e-15	3.11516	0.636	0.65	2.13e-12	7	LTB
ADD31	1.45e-15	0.274448	0.155	0.706	2.65e-12	7	ADD3
SLAMF12	1.52e-15	0.272557	0.054	0.51	2.78e-12	7	SLAMF1
IGHG11	3.73e-15	0.774579	0.07	0.522	6.82e-12	7	IGHG1
IFIT22	4.1e-14	0.471417	0.202	0.695	7.51e-11	7	IFIT2
LAIR11	7.09e-14	0.365307	0.147	0.67	1.3e-10	7	LAIR1
ZEB22	1.79e-13	0.497063	0.233	0.754	3.27e-10	7	ZEB2
ISG202	1.94e-13	2.18383	0.504	0.497	3.56e-10	7	ISG20
ITGB22	3.55e-13	0.260094	0.171	0.701	6.5e-10	7	ITGB2
SMAP22	4.21e-13	2.13318	0.605	0.661	7.7e-10	7	SMAP2
OAS11	4.73e-13	0.412709	0.14	0.638	8.65e-10	7	OAS1
IL10RA2	1.38e-12	0.296445	0.178	0.658	2.52e-09	7	IL10RA
PTPRC2	4.89e-12	1.95766	0.674	0.788	8.96e-09	7	PTPRC
ABLIM12	9.87e-12	0.270218	0.116	0.619	1.81e-08	7	ABLIM1
CORO1A2	3.09e-11	2.02643	0.651	0.765	5.65e-08	7	CORO1A
CD70	6.39e-11	0.603125	0.101	0.466	1.17e-07	7	CD70
HLA-DMA1	7.32e-11	1.53259	0.558	0.584	1.34e-07	7	HLA-DMA
HLA-DQB11	1.9e-10	1.63911	0.659	0.767	3.47e-07	7	HLA-DQB1
SPI11	3.19e-10	0.365536	0.209	0.716	5.84e-07	7	SPI1
ALOX5AP2	6.46e-10	0.356654	0.24	0.74	1.18e-06	7	ALOX5AP
CD553	9.1e-10	1.80369	0.581	0.647	1.67e-06	7	CD55
LBH1	1.2e-09	1.61298	0.434	0.453	2.19e-06	7	LBH
MAP3K111	1.88e-09	0.26101	0.109	0.587	3.44e-06	7	MAP3K11
IFI163	2.5e-09	0.483246	0.341	0.871	4.57e-06	7	IFI16
MAP3K81	3.65e-09	0.459103	0.178	0.659	6.68e-06	7	MAP3K8
KIAA00401	1.32e-08	0.848604	0.217	0.306	2.42e-05	7	KIAA0040
ACP51	1.4e-08	0.675546	0.116	0.572	2.56e-05	7	ACP5
EFCAB143	1.52e-08	0.322131	0.14	0.619	2.78e-05	7	EFCAB14
AP1S22	1.86e-08	0.44882	0.147	0.624	3.4e-05	7	AP1S2
HLA-A4	2.24e-08	0.928919	0.736	0.923	4.1e-05	7	HLA-A
HLA-DQA11	2.47e-08	1.72175	0.581	0.687	4.53e-05	7	HLA-DQA1
SLA2	3.56e-08	0.663233	0.209	0.667	6.52e-05	7	SLA
LINC014802	4.14e-08	0.43511	0.163	0.579	7.58e-05	7	LINC01480
LY92	5.49e-08	1.63085	0.318	0.291	0.00010044	7	LY9
TCF43	9.28e-08	0.494943	0.411	0.862	0.000169908	7	TCF4
LDLRAD42	1.02e-07	0.263456	0.163	0.6	0.000187056	7	LDLRAD4
SERPINB92	1.26e-07	0.297069	0.124	0.581	0.000230252	7	SERPINB9
GAPT1	1.97e-07	1.18316	0.279	0.7	0.000360755	7	GAPT
PSMB94	2.19e-07	0.728093	0.295	0.768	0.000400565	7	PSMB9
RAC22	3.13e-07	1.70997	0.426	0.509	0.00057256	7	RAC2
RNASE61	3.92e-07	0.84147	0.248	0.705	0.000717461	7	RNASE6
GYPC4	4.37e-07	0.650837	0.341	0.798	0.000800341	7	GYPC
VPREB3	6.11e-07	1.90767	0.318	0.317	0.00111842	7	VPREB3
CD272	6.16e-07	0.848648	0.202	0.61	0.00112785	7	CD27
CRIP13	7.73e-07	0.413715	0.178	0.628	0.00141549	7	CRIP1
[truncated: 59 more rows]
