# Supplementary material for: Single-cell transcriptomic analysis uncovers the origin and intratumoral heterogeneity of parotid pleomorphic adenoma
Source: Int J Oral Sci. 2023 Sep 7;15:38. doi: 10.1038/s41368-023-00243-2 (PMC10484943; doi:10.1038/s41368-023-00243-2)
Supplement: Supplementary file 9 — Supplementary Table2 [file 41368_2023_243_MOESM9_ESM.xlsx]

## Sheet: PASE_diff_markers
Supplementary table2 List of marker genes for each cluster in PASE cells
gene	p_val	avg_log2FC	pct.1	pct.2	p_val_adj	cluster	gene
SFRP1	0	1.30821	0.998	0.942	0	0	SFRP1
PRSS33	0	1.22912	0.905	0.819	0	0	PRSS33
FABP7	0	1.18056	0.967	0.877	0	0	FABP7
WIF1	0	1.17209	1	0.976	0	0	WIF1
IL13RA2	0	0.963952	0.896	0.84	0	0	IL13RA2
TGFBR3	0	0.940437	0.96	0.856	0	0	TGFBR3
CLDN10	0	0.90576	0.87	0.663	0	0	CLDN10
NPNT	0	0.904819	0.869	0.737	0	0	NPNT
SOD3	0	0.876311	1	0.981	0	0	SOD3
SYNM	0	0.81351	0.956	0.793	0	0	SYNM
PPP1R1B	0	0.781171	0.924	0.808	0	0	PPP1R1B
NRG1	0	0.772718	0.868	0.68	0	0	NRG1
GAP43	0	0.765479	0.957	0.916	0	0	GAP43
CST3	0	0.755326	1	0.997	0	0	CST3
ITGA6	0	0.74102	0.89	0.66	0	0	ITGA6
ATP1B1	0	0.733113	0.933	0.871	0	0	ATP1B1
CAPS	0	0.699091	0.899	0.72	0	0	CAPS
AQP5	0	0.68931	0.945	0.835	0	0	AQP5
AQP1	0	0.683262	0.937	0.892	0	0	AQP1
CSN2	0	0.670584	0.632	0.464	0	0	CSN2
NRXN1	0	0.662336	0.9	0.857	0	0	NRXN1
SAA1	0	0.647322	0.818	0.708	0	0	SAA1
S100A1	0	0.640222	0.982	0.917	0	0	S100A1
STAC2	0	0.638881	0.895	0.636	0	0	STAC2
PLPP2	0	0.624493	0.897	0.8	0	0	PLPP2
CITED4	0	0.606914	0.874	0.787	0	0	CITED4
QSOX1	0	0.579226	0.766	0.637	0	0	QSOX1
KRT23	0	0.567691	0.949	0.814	0	0	KRT23
SEZ6L2	0	0.55761	0.791	0.676	0	0	SEZ6L2
FXYD3	0	0.552812	0.927	0.806	0	0	FXYD3
COL9A3	0	0.550948	0.991	0.887	0	0	COL9A3
NCALD	0	0.546878	0.925	0.879	0	0	NCALD
LGR6	0	0.522654	0.861	0.786	0	0	LGR6
S100B	0	0.517113	0.997	0.921	0	0	S100B
KRT15	0	0.515375	0.968	0.887	0	0	KRT15
FZD7	0	0.48163	0.903	0.856	0	0	FZD7
AKR1C1	0	0.477485	0.822	0.679	0	0	AKR1C1
LIFR	0	0.447348	0.905	0.839	0	0	LIFR
CMYA5	0	0.435139	0.944	0.856	0	0	CMYA5
NTRK3	0	0.421218	0.81	0.723	0	0	NTRK3
PDLIM3	0	0.415261	0.88	0.714	0	0	PDLIM3
SERPINI1	0	0.409462	0.868	0.656	0	0	SERPINI1
SOCS2	0	0.401286	0.951	0.908	0	0	SOCS2
FHOD3	0	0.386769	0.819	0.721	0	0	FHOD3
KIAA1324	0	0.362773	0.802	0.648	0	0	KIAA1324
MYLK	0	0.350379	0.91	0.88	0	0	MYLK
FRMD3	0	0.347447	0.862	0.836	0	0	FRMD3
AC007906.2	0	0.342695	0.808	0.666	0	0	AC007906.2
RBBP8	0	0.334467	0.805	0.703	0	0	RBBP8
BCAN	0	0.333488	0.807	0.821	0	0	BCAN
ENC1	0	0.332712	0.809	0.731	0	0	ENC1
CA12	0	0.320097	0.79	0.655	0	0	CA12
CDH5	0	0.319625	0.771	0.648	0	0	CDH5
FBLN2	0	0.31732	0.847	0.756	0	0	FBLN2
VAMP8	0	0.304683	0.92	0.828	0	0	VAMP8
GALNT3	0	0.297227	0.817	0.813	0	0	GALNT3
TESC	0	0.289349	0.768	0.652	0	0	TESC
EPCAM	0	0.284864	0.689	0.545	0	0	EPCAM
NRG2	0	0.281848	0.794	0.708	0	0	NRG2
MGLL	0	0.272145	0.85	0.764	0	0	MGLL
CRISPLD1	9.7e-307	0.597111	0.995	0.953	1.77e-303	0	CRISPLD1
SNORC	5.09e-291	0.34677	0.981	0.928	9.31e-288	0	SNORC
MIA	2.72e-287	0.44284	0.966	0.808	4.97e-284	0	MIA
ANKH	1.29e-278	0.417712	0.891	0.806	2.36e-275	0	ANKH
NES	2.8e-274	0.435407	0.923	0.895	5.13e-271	0	NES
RAB25	1.83e-262	0.364193	0.726	0.651	3.35e-259	0	RAB25
TFAP2B	2.58e-224	0.268369	0.883	0.842	4.72e-221	0	TFAP2B
VWA1	9.44e-223	0.407513	0.83	0.755	1.73e-219	0	VWA1
MYOC	2.27e-206	0.275843	0.777	0.75	4.15e-203	0	MYOC
EFEMP1	4.07e-204	0.318869	0.92	0.899	7.44e-201	0	EFEMP1
MAP1B	2.01e-200	0.324201	0.916	0.855	3.68e-197	0	MAP1B
PLIN2	6.06e-191	0.27339	0.917	0.827	1.11e-187	0	PLIN2
VEPH1	5.55e-178	0.307597	0.839	0.803	1.01e-174	0	VEPH1
CRLF1	2.53e-166	0.290226	0.715	0.64	4.62e-163	0	CRLF1
PTN	1.19e-164	0.329256	0.974	0.958	2.18e-161	0	PTN
LSR	2.92e-162	0.492146	0.644	0.647	5.34e-159	0	LSR
AKR1C3	3.52e-158	0.360893	0.773	0.674	6.45e-155	0	AKR1C3
IRX3	1.87e-148	0.288043	0.825	0.755	3.42e-145	0	IRX3
KRT5	6.01e-137	0.311163	0.906	0.878	1.1e-133	0	KRT5
ZG16B	2.2e-136	0.371984	0.79	0.709	4.03e-133	0	ZG16B
SLC25A25	1.25e-124	0.268914	0.634	0.553	2.28e-121	0	SLC25A25
ENPP2	2.32e-119	0.336134	0.613	0.545	4.25e-116	0	ENPP2
NLGN4X	1.96e-100	0.286557	0.764	0.704	3.58e-97	0	NLGN4X
CRTAC1	9.4e-94	0.262691	0.59	0.546	1.72e-90	0	CRTAC1
OSR1	3.56e-87	0.457929	0.702	0.746	6.51e-84	0	OSR1
PRSS22	1.8e-68	0.289	0.609	0.663	3.29e-65	0	PRSS22
SPINT1	1.7e-45	0.257551	0.708	0.778	3.12e-42	0	SPINT1
SMR3B	3.32e-34	0.33942	0.565	0.618	6.07e-31	0	SMR3B
KRT14	4.23e-32	0.447724	0.931	0.94	7.73e-29	0	KRT14
VTCN1	2.97e-07	0.2885	0.448	0.494	0.000542599	0	VTCN1
SFRP2	0	2.06836	0.889	0.572	0	1	SFRP2
PRELP	0	1.61741	0.872	0.518	0	1	PRELP
CTGF	0	1.53302	0.899	0.689	0	1	CTGF
FRZB	0	1.51629	0.89	0.859	0	1	FRZB
PCOLCE2	0	1.43753	0.794	0.466	0	1	PCOLCE2
C2orf40	0	1.41877	0.995	0.874	0	1	C2orf40
RBP4	0	1.27864	0.633	0.423	0	1	RBP4
COL8A1	0	1.23399	0.849	0.776	0	1	COL8A1
CRYAB	0	1.22788	0.957	0.894	0	1	CRYAB
SERPINF1	0	1.17802	0.929	0.907	0	1	SERPINF1
TIMP1	0	1.08574	0.991	0.895	0	1	TIMP1
IGF2.1	0	1.07189	0.942	0.841	0	1	IGF2.1
IL17B	0	1.03787	0.828	0.668	0	1	IL17B
IGFBP6	0	1.01071	0.947	0.792	0	1	IGFBP6
SERPINE2	0	0.993506	0.69	0.516	0	1	SERPINE2
SPARCL1	0	0.954488	0.938	0.907	0	1	SPARCL1
COL3A1	0	0.952029	0.624	0.437	0	1	COL3A1
COL14A1	0	0.946548	0.879	0.868	0	1	COL14A1
HSPB6	0	0.918614	0.849	0.672	0	1	HSPB6
C1S	0	0.888831	0.862	0.709	0	1	C1S
A2M	0	0.886435	0.98	0.96	0	1	A2M
CP	0	0.88544	0.897	0.746	0	1	CP
CYTL1	0	0.884732	0.57	0.277	0	1	CYTL1
ISG15	0	0.874241	0.825	0.802	0	1	ISG15
PLAC9	0	0.86163	0.998	0.954	0	1	PLAC9
LTBP2	0	0.834943	0.851	0.688	0	1	LTBP2
PCOLCE	0	0.791585	0.705	0.61	0	1	PCOLCE
FGF7	0	0.781297	0.871	0.782	0	1	FGF7
MT1E	0	0.777287	0.938	0.913	0	1	MT1E
IGFBP7	0	0.755409	0.927	0.786	0	1	IGFBP7
GSN	0	0.750916	0.977	0.871	0	1	GSN
IFI6	0	0.739734	0.838	0.801	0	1	IFI6
AEBP1	0	0.737935	0.838	0.618	0	1	AEBP1
C1R	0	0.710536	0.852	0.775	0	1	C1R
TCF4	0	0.69026	0.938	0.921	0	1	TCF4
LSP1	0	0.663113	0.679	0.535	0	1	LSP1
ANXA2	0	0.629712	0.963	0.815	0	1	ANXA2
MDK	0	0.620655	0.894	0.816	0	1	MDK
HLA-A	0	0.567187	0.954	0.883	0	1	HLA-A
LTBP1	0	0.566972	0.778	0.559	0	1	LTBP1
THY1	0	0.559065	0.737	0.573	0	1	THY1
SELENOP	0	0.540571	0.971	0.903	0	1	SELENOP
LRRN4CL	0	0.515831	0.766	0.606	0	1	LRRN4CL
FTL	0	0.504509	0.999	0.99	0	1	FTL
TMEM100	0	0.491654	0.784	0.615	0	1	TMEM100
LHFPL6	0	0.483543	0.884	0.879	0	1	LHFPL6
B2M	0	0.466402	0.999	0.991	0	1	B2M
EBF1	0	0.438163	0.743	0.625	0	1	EBF1
IGF1	0	0.437187	0.56	0.337	0	1	IGF1
ANOS1	0	0.435652	0.843	0.808	0	1	ANOS1
MT1M	0	0.413567	0.693	0.564	0	1	MT1M
PDLIM2	0	0.411696	0.637	0.382	0	1	PDLIM2
COL12A1	0	0.370006	0.728	0.505	0	1	COL12A1
OMD	0	0.352782	0.536	0.209	0	1	OMD
SULF1	0	0.347433	0.699	0.593	0	1	SULF1
PROS1	0	0.333341	0.713	0.532	0	1	PROS1
VAMP5	0	0.322489	0.807	0.753	0	1	VAMP5
LSAMP	0	0.315687	0.797	0.712	0	1	LSAMP
PPP1R3C	0	0.299292	0.641	0.391	0	1	PPP1R3C
IFI44L	0	0.26165	0.75	0.766	0	1	IFI44L
CHL1	0	0.253192	0.816	0.814	0	1	CHL1
NOV	7.15e-304	0.486622	0.526	0.27	1.31e-300	1	NOV
VCAN	4.12e-302	0.641109	0.985	0.916	7.54e-299	1	VCAN
KLF2	3.3e-298	0.778876	0.935	0.884	6.04e-295	1	KLF2
CCDC80	1.14e-297	0.328786	0.681	0.388	2.08e-294	1	CCDC80
PSMB9	4.48e-288	0.308085	0.775	0.752	8.19e-285	1	PSMB9
SRPX2	3.89e-286	0.251135	0.692	0.679	7.12e-283	1	SRPX2
COL11A1	5.35e-284	0.692799	0.614	0.408	9.78e-281	1	COL11A1
IFIT1	4.23e-276	0.449858	0.762	0.726	7.75e-273	1	IFIT1
CTSK	6.64e-271	0.415521	0.776	0.795	1.22e-267	1	CTSK
GPM6B	4.46e-270	0.407254	0.966	0.957	8.16e-267	1	GPM6B
FHL1	1.13e-269	0.300272	0.684	0.523	2.06e-266	1	FHL1
GAS1	1.79e-269	0.519859	0.81	0.598	3.28e-266	1	GAS1
NUPR1	1.6e-266	0.427608	0.938	0.838	2.94e-263	1	NUPR1
SCRG1	3.19e-258	0.850655	0.97	0.882	5.84e-255	1	SCRG1
PDLIM4	1.46e-248	0.305645	0.8	0.618	2.68e-245	1	PDLIM4
ABI3BP	1.17e-242	0.946881	0.611	0.553	2.14e-239	1	ABI3BP
GGT5	3.63e-237	0.29268	0.575	0.451	6.65e-234	1	GGT5
CAPG	2.43e-236	0.335332	0.93	0.881	4.45e-233	1	CAPG
CLU	6.28e-235	0.69733	1	0.999	1.15e-231	1	CLU
MXRA5	1.93e-225	0.570022	0.735	0.654	3.53e-222	1	MXRA5
EFEMP11	2.09e-224	0.367372	0.908	0.908	3.83e-221	1	EFEMP1
CAMK2N1	3.86e-220	0.309849	0.739	0.627	7.06e-217	1	CAMK2N1
SERTAD4-AS1	3.41e-219	0.422352	0.76	0.675	6.24e-216	1	SERTAD4-AS1
CTSL	4.54e-218	0.34349	0.681	0.48	8.31e-215	1	CTSL
POSTN	6.21e-218	1.65179	0.789	0.807	1.14e-214	1	POSTN
RAMP2	1.43e-214	0.34249	0.82	0.753	2.62e-211	1	RAMP2
FN1	2.39e-212	0.465671	0.993	0.947	4.36e-209	1	FN1
PDGFRB	9.18e-212	0.37861	0.734	0.644	1.68e-208	1	PDGFRB
NPW	3.12e-211	0.811105	0.739	0.576	5.7e-208	1	NPW
FBN1	3.74e-203	0.407625	0.654	0.519	6.85e-200	1	FBN1
MME	1.47e-202	0.314596	0.5	0.34	2.69e-199	1	MME
NNMT	8.48e-202	0.846909	0.812	0.803	1.55e-198	1	NNMT
COL1A2	3.91e-201	0.934951	0.901	0.813	7.16e-198	1	COL1A2
LAMA4	1.85e-194	0.409245	0.793	0.729	3.38e-191	1	LAMA4
IFITM2	2.95e-190	0.347323	0.916	0.882	5.4e-187	1	IFITM2
PRSS23	3.71e-189	0.665653	0.894	0.898	6.78e-186	1	PRSS23
FST	4.51e-186	0.799387	0.724	0.729	8.26e-183	1	FST
LAMA2	1.95e-182	0.253728	0.564	0.463	3.57e-179	1	LAMA2
APOD	2.2e-182	0.678292	0.784	0.761	4.03e-179	1	APOD
ENPP1	2.35e-180	0.450561	0.803	0.63	4.31e-177	1	ENPP1
SH3BP5	2.12e-179	0.354381	0.702	0.6	3.87e-176	1	SH3BP5
FOS	1.44e-176	0.44224	0.986	0.974	2.63e-173	1	FOS
CYP27A1	1.62e-176	0.338894	0.818	0.786	2.97e-173	1	CYP27A1
CAV1	2.75e-175	0.383718	0.767	0.733	5.02e-172	1	CAV1
IFI16	6.93e-175	0.273532	0.878	0.883	1.27e-171	1	IFI16
CPE	8.19e-175	0.309524	0.909	0.937	1.5e-171	1	CPE
PTX3	2.47e-174	0.536939	0.862	0.751	4.53e-171	1	PTX3
CHI3L1	8.61e-166	0.819328	0.959	0.947	1.57e-162	1	CHI3L1
PLPP3	2.23e-165	0.337634	0.845	0.84	4.08e-162	1	PLPP3
TIMP3	7.08e-160	0.505548	0.986	0.924	1.3e-156	1	TIMP3
TAGLN	3.55e-159	0.251836	0.821	0.65	6.5e-156	1	TAGLN
BST2	9.12e-158	0.343229	0.938	0.951	1.67e-154	1	BST2
HLA-B	3.04e-156	0.279329	0.966	0.932	5.57e-153	1	HLA-B
CRABP2	3.28e-155	0.476498	0.808	0.755	6.01e-152	1	CRABP2
IFIT3	1.12e-149	0.483012	0.76	0.776	2.06e-146	1	IFIT3
HES4	2.18e-136	0.268259	0.739	0.716	3.99e-133	1	HES4
S100A10	1.34e-133	0.31908	0.973	0.886	2.45e-130	1	S100A10
ELN	1.44e-133	0.393361	0.767	0.62	2.63e-130	1	ELN
FGFBP2	1.95e-129	0.264825	0.536	0.419	3.57e-126	1	FGFBP2
S100B1	2.09e-121	0.335652	0.991	0.939	3.82e-118	1	S100B
FIBIN	1.92e-117	0.306	0.788	0.832	3.51e-114	1	FIBIN
RASD1	3.85e-117	0.306507	0.683	0.568	7.05e-114	1	RASD1
LOX	1.96e-114	0.291804	0.778	0.716	3.58e-111	1	LOX
IGFBP5	9.26e-114	0.646369	0.713	0.572	1.69e-110	1	IGFBP5
COL6A1	1.29e-111	0.4277	0.815	0.61	2.36e-108	1	COL6A1
MT2A	8.09e-108	0.624458	0.972	0.97	1.48e-104	1	MT2A
ADIRF	5.73e-105	0.357541	0.794	0.752	1.05e-101	1	ADIRF
APOE	4.23e-104	0.871495	0.966	0.919	7.75e-101	1	APOE
SLPI	4.56e-103	0.517808	0.776	0.695	8.35e-100	1	SLPI
COL1A1	6.15e-103	0.542021	0.899	0.743	1.12e-99	1	COL1A1
NEGR1	7.78e-98	0.31256	0.694	0.828	1.42e-94	1	NEGR1
SMOC1	5.51e-96	0.35302	0.543	0.426	1.01e-92	1	SMOC1
TNFAIP6	5.61e-94	0.371992	0.92	0.917	1.03e-90	1	TNFAIP6
PDPN	1.79e-92	0.389339	0.744	0.818	3.28e-89	1	PDPN
DLK1	1.41e-89	0.342564	0.543	0.443	2.58e-86	1	DLK1
FGL2	8.5e-87	0.349697	0.494	0.417	1.56e-83	1	FGL2
SNORC1	1.6e-86	0.421625	0.95	0.95	2.93e-83	1	SNORC
CHRDL2	3.72e-86	0.473375	0.643	0.571	6.81e-83	1	CHRDL2
PTN1	2.16e-84	0.346764	0.972	0.962	3.95e-81	1	PTN
OLFML3	5.92e-80	0.360357	0.618	0.602	1.08e-76	1	OLFML3
MT1X	8.38e-66	0.45947	0.967	0.973	1.53e-62	1	MT1X
MX1	8.75e-59	0.322038	0.772	0.762	1.6e-55	1	MX1
AGT	7.33e-54	0.400691	0.657	0.689	1.34e-50	1	AGT
ZEB1	5.78e-52	0.360561	0.52	0.512	1.06e-48	1	ZEB1
IFIT2	1.07e-51	0.258706	0.672	0.747	1.95e-48	1	IFIT2
SPRY1	2.81e-47	0.385248	0.616	0.618	5.15e-44	1	SPRY1
CNMD	4.91e-41	0.684872	0.459	0.445	8.98e-38	1	CNMD
DUSP2	1.96e-40	0.294287	0.825	0.796	3.59e-37	1	DUSP2
CXCL12	8.09e-40	0.306111	0.6	0.662	1.48e-36	1	CXCL12
NRP1	1.82e-35	0.292984	0.818	0.868	3.33e-32	1	NRP1
RARRES2	8.5e-30	0.286158	0.468	0.452	1.56e-26	1	RARRES2
DIO3	1.19e-29	0.568232	0.6	0.659	2.17e-26	1	DIO3
IGFBP4	3.1e-28	0.353758	0.68	0.719	5.67e-25	1	IGFBP4
COL5A2	5.91e-28	0.342495	0.56	0.653	1.08e-24	1	COL5A2
SNCG	8.34e-22	0.261129	0.541	0.576	1.53e-18	1	SNCG
FBLN1	6.18e-18	0.358795	0.314	0.279	1.13e-14	1	FBLN1
CHI3L2	5.58e-07	0.299053	0.591	0.731	0.00102065	1	CHI3L2
IL6	4.94e-06	0.269832	0.552	0.643	0.00904257	1	IL6
IGLC2	0	1.19723	0.876	0.834	0	2	IGLC2
IL1B	0	0.993916	0.952	0.772	0	2	IL1B
IGKC	0	0.960637	0.909	0.879	0	2	IGKC
IGHA1	0	0.881513	0.963	0.88	0	2	IGHA1
IGLC3	0	0.840306	0.963	0.861	0	2	IGLC3
TYROBP	0	0.686351	0.908	0.724	0	2	TYROBP
JCHAIN	0	0.685676	0.925	0.718	0	2	JCHAIN
C1QA	0	0.586486	0.946	0.748	0	2	C1QA
FDCSP	0	0.583292	0.8	0.679	0	2	FDCSP
TNFAIP3	0	0.522634	0.946	0.622	0	2	TNFAIP3
CXCL14	0	0.503447	0.971	0.88	0	2	CXCL14
RGS1	0	0.453247	0.942	0.723	0	2	RGS1
SRGN	0	0.446847	0.939	0.738	0	2	SRGN
IGHA2	0	0.442549	0.948	0.812	0	2	IGHA2
C1QB	0	0.42842	0.943	0.698	0	2	C1QB
AIF1	0	0.388163	0.926	0.712	0	2	AIF1
CXCL2	0	0.35779	0.906	0.552	0	2	CXCL2
MS4A7	0	0.341512	0.912	0.689	0	2	MS4A7
HLA-DQB1	0	0.317947	0.806	0.716	0	2	HLA-DQB1
AACS	0	0.314424	0.816	0.356	0	2	AACS
FCER1G	0	0.30948	0.788	0.68	0	2	FCER1G
ARHGAP18	0	0.30849	0.79	0.541	0	2	ARHGAP18
C1QC	0	0.305844	0.931	0.69	0	2	C1QC
CARMN	0	0.304956	0.754	0.386	0	2	CARMN
HLA-DMA	0	0.298575	0.823	0.445	0	2	HLA-DMA
HBB	0	0.294801	0.946	0.775	0	2	HBB
TNS4	0	0.285969	0.938	0.678	0	2	TNS4
RGS10	0	0.284515	0.852	0.585	0	2	RGS10
HLA-DQA2	0	0.28295	0.887	0.579	0	2	HLA-DQA2
LAPTM5	0	0.282383	0.914	0.722	0	2	LAPTM5
G0S2	0	0.269284	0.844	0.525	0	2	G0S2
FCGR2A	0	0.259066	0.912	0.634	0	2	FCGR2A
PAPPA	0	0.254512	0.708	0.308	0	2	PAPPA
EIF4E	7.72e-289	0.298826	0.403	0.622	1.41e-285	2	EIF4E
STATH	9.86e-272	0.596857	0.823	0.607	1.8e-268	2	STATH
CRACR2B	5.19e-268	0.28359	0.865	0.492	9.5e-265	2	CRACR2B
S100A2	4.78e-255	0.69249	0.824	0.555	8.75e-252	2	S100A2
CCL3L1	6.41e-253	0.824851	0.282	0.344	1.17e-249	2	CCL3L1
NFATC1	1.46e-228	0.415723	0.235	0.395	2.67e-225	2	NFATC1
RNASE1	6.15e-200	0.347709	0.417	0.57	1.13e-196	2	RNASE1
HLA-DRA	1e-187	1.31421	0.918	0.833	1.83e-184	2	HLA-DRA
HLA-DRB5	6.71e-180	0.481609	0.894	0.741	1.23e-176	2	HLA-DRB5
KRT141	1.01e-177	0.635741	0.981	0.92	1.86e-174	2	KRT14
LAMA3	2.66e-161	0.371337	0.811	0.523	4.86e-158	2	LAMA3
SERPINE1	8.62e-137	0.33388	0.236	0.338	1.58e-133	2	SERPINE1
ZFHX4	4.05e-135	0.426804	0.122	0.317	7.4e-132	2	ZFHX4
CCL28	3.23e-128	0.279252	0.783	0.651	5.92e-125	2	CCL28
CCDC3	2.2e-127	0.264184	0.699	0.376	4.03e-124	2	CCDC3
CYBA	6.92e-113	0.550916	0.746	0.472	1.27e-109	2	CYBA
LDLR	4.27e-107	0.308305	0.308	0.428	7.82e-104	2	LDLR
SSR4	7.02e-104	0.337619	0.94	0.974	1.28e-100	2	SSR4
TMSB4X	4.15e-89	0.751675	0.982	0.974	7.6e-86	2	TMSB4X
ECHDC2	8.8e-89	0.472169	0.835	0.603	1.61e-85	2	ECHDC2
NSUN6	2.32e-87	0.958575	0.559	0.336	4.24e-84	2	NSUN6
CD14	2.42e-83	0.25299	0.394	0.437	4.43e-80	2	CD14
TYMP	5.68e-77	0.337247	0.666	0.406	1.04e-73	2	TYMP
COL6A6	6.94e-77	0.339026	0.657	0.82	1.27e-73	2	COL6A6
KRT151	1.06e-76	0.45932	0.98	0.901	1.94e-73	2	KRT15
UBR1	1.68e-74	0.775008	0.398	0.438	3.08e-71	2	UBR1
CCL4	5.55e-73	0.941812	0.433	0.528	1.02e-69	2	CCL4
SPP1	9.42e-73	0.320815	0.429	0.471	1.72e-69	2	SPP1
NRP2	2.9e-70	0.601457	0.916	0.745	5.3e-67	2	NRP2
VEGFA	1.36e-67	0.345347	0.471	0.569	2.49e-64	2	VEGFA
SPINT2	6.74e-67	0.252286	0.934	0.842	1.23e-63	2	SPINT2
LYZ	6.03e-64	0.423984	0.348	0.353	1.1e-60	2	LYZ
CCL4L2	7.46e-64	0.934844	0.422	0.469	1.37e-60	2	CCL4L2
KDM6B	7.17e-62	0.390475	0.347	0.403	1.31e-58	2	KDM6B
HLA-DRB1	1.28e-55	0.589256	0.836	0.761	2.35e-52	2	HLA-DRB1
CD74	3.67e-54	0.568414	0.971	0.94	6.72e-51	2	CD74
GPRC5A	4.85e-54	0.397732	0.325	0.391	8.87e-51	2	GPRC5A
RBP7	2.67e-53	0.375241	0.267	0.127	4.89e-50	2	RBP7
SLC1A3	1.84e-46	0.352773	0.553	0.341	3.36e-43	2	SLC1A3
DLK11	2.19e-44	0.277363	0.603	0.425	4.01e-41	2	DLK1
TC2N	9.2e-43	0.316266	0.875	0.659	1.68e-39	2	TC2N
FAM184A	7.12e-39	0.321361	0.811	0.658	1.3e-35	2	FAM184A
SLPI1	1.84e-37	0.44839	0.829	0.679	3.37e-34	2	SLPI
HES1	6.25e-35	0.297676	0.503	0.619	1.14e-31	2	HES1
CCL3	3.45e-29	1.00483	0.489	0.537	6.31e-26	2	CCL3
XBP1	1.2e-27	0.405046	0.822	0.771	2.2e-24	2	XBP1
ANKRD36C	3.85e-25	0.494155	0.522	0.51	7.04e-22	2	ANKRD36C
PERP	1.24e-24	0.300934	0.947	0.795	2.28e-21	2	PERP
ELF3	1.82e-17	0.519668	0.544	0.609	3.33e-14	2	ELF3
FABP5	6.8e-16	0.263877	0.36	0.313	1.24e-12	2	FABP5
PI15	1.16e-15	0.305273	0.504	0.506	2.13e-12	2	PI15
HLA-DPA1	1.05e-14	0.71525	0.778	0.732	1.93e-11	2	HLA-DPA1
HBEGF	4.01e-14	0.269818	0.586	0.539	7.33e-11	2	HBEGF
WEE1	9.59e-14	0.322169	0.893	0.72	1.76e-10	2	WEE1
ID2	1.52e-13	0.502499	0.834	0.801	2.79e-10	2	ID2
SDC1	3.5e-13	0.273773	0.896	0.634	6.41e-10	2	SDC1
PLCG2	7.7e-13	0.772511	0.76	0.898	1.41e-09	2	PLCG2
KLF6	5.51e-12	0.291175	0.955	0.875	1.01e-08	2	KLF6
KRT18	9.3e-12	0.319033	0.615	0.608	1.7e-08	2	KRT18
CXCL8	9.53e-12	0.718962	0.597	0.474	1.74e-08	2	CXCL8
FSCN1	1.75e-09	0.305974	0.635	0.567	3.2e-06	2	FSCN1
EPHA2	2.09e-07	0.322097	0.309	0.317	0.000381885	2	EPHA2
CD83	3.86e-07	0.388579	0.531	0.511	0.000707109	2	CD83
HLA-DPB1	1.48e-05	0.60757	0.923	0.84	0.0271083	2	HLA-DPB1
CLDN4	5.07e-05	0.65355	0.395	0.45	0.0927625	2	CLDN4
RAB11FIP1	0.000509921	0.283079	0.517	0.458	0.933155	2	RAB11FIP1
TM4SF1	0.000904375	0.363617	0.793	0.782	1	2	TM4SF1
WFDC2	0.00105501	0.642075	0.809	0.783	1	2	WFDC2
TNFAIP2	0.00298846	0.265216	0.413	0.303	1	2	TNFAIP2
KCNQ1OT1	0.00578695	0.396987	0.809	0.903	1	2	KCNQ1OT1
MUCL1	0	6.60507	0.995	0.902	0	3	MUCL1
AZGP1	0	4.44452	0.95	0.687	0	3	AZGP1
TSPAN1	2.35e-291	1.53631	0.92	0.722	4.31e-288	3	TSPAN1
AGR2	4.71e-268	1.36314	0.883	0.584	8.63e-265	3	AGR2
TMC5	5.17e-253	1.4165	0.83	0.37	9.46e-250	3	TMC5
SCGB3A1	2.45e-244	4.51325	0.892	0.684	4.48e-241	3	SCGB3A1
PPP1R1A	8.09e-227	0.741633	0.878	0.577	1.48e-223	3	PPP1R1A
PIP	8.09e-203	4.06988	0.86	0.652	1.48e-199	3	PIP
SLITRK6	1.29e-192	0.250909	0.812	0.232	2.36e-189	3	SLITRK6
CLDN7	8.52e-191	1.67692	0.875	0.572	1.56e-187	3	CLDN7
SCGN	6.95e-189	1.06786	0.833	0.608	1.27e-185	3	SCGN
SERHL2	7.06e-187	2.3408	0.813	0.517	1.29e-183	3	SERHL2
ARFGEF3	5.77e-184	1.08597	0.852	0.5	1.06e-180	3	ARFGEF3
TFF3	1.13e-171	0.690699	0.812	0.553	2.08e-168	3	TFF3
S100A14	7.57e-166	0.314807	0.845	0.433	1.39e-162	3	S100A14
LST1	3.8e-164	0.299352	0.837	0.714	6.95e-161	3	LST1
THSD4	8.13e-161	0.337903	0.804	0.431	1.49e-157	3	THSD4
TSPAN5	1.59e-160	0.75852	0.887	0.618	2.92e-157	3	TSPAN5
FOLR1	2.76e-154	0.436848	0.812	0.333	5.06e-151	3	FOLR1
KRT181	1.97e-151	2.09518	0.84	0.602	3.61e-148	3	KRT18
EXPH5	8.11e-151	0.48991	0.666	0.234	1.48e-147	3	EXPH5
CD24	5.35e-141	2.57485	0.821	0.595	9.8e-138	3	CD24
SERPINA1	3.5e-139	0.413616	0.136	0.48	6.41e-136	3	SERPINA1
EDN1	8.03e-138	1.60617	0.792	0.566	1.47e-134	3	EDN1
MUC5B	9.88e-136	0.416978	0.691	0.442	1.81e-132	3	MUC5B
S100A8	1.77e-131	1.30241	0.107	0.38	3.24e-128	3	S100A8
RAB3B	3.98e-128	0.258884	0.158	0.513	7.28e-125	3	RAB3B
ADAM15	3.13e-123	0.784463	0.848	0.563	5.74e-120	3	ADAM15
SLFN5	2.23e-122	0.259738	0.839	0.401	4.08e-119	3	SLFN5
KRT7	2.09e-121	1.70513	0.91	0.918	3.82e-118	3	KRT7
NTN4	1.95e-120	0.30663	0.836	0.658	3.57e-117	3	NTN4
CHI3L21	7.78e-120	0.590929	0.886	0.686	1.42e-116	3	CHI3L2
PRSS8	4.17e-116	0.298185	0.846	0.582	7.63e-113	3	PRSS8
LRG1	9.1e-109	0.44448	0.133	0.277	1.67e-105	3	LRG1
AC109826.1	1.15e-106	0.651437	0.854	0.661	2.11e-103	3	AC109826.1
KLK11	9.17e-105	0.545936	0.803	0.529	1.68e-101	3	KLK11
SERINC2	6.34e-103	1.25999	0.742	0.419	1.16e-99	3	SERINC2
DUSP6	2.06e-102	0.647135	0.892	0.545	3.77e-99	3	DUSP6
KRT152	4.79e-102	1.68472	0.992	0.919	8.76e-99	3	KRT15
CXCL21	5.09e-102	1.41519	0.881	0.634	9.31e-99	3	CXCL2
CYB561	2.38e-101	0.609081	0.855	0.652	4.36e-98	3	CYB561
PDE4B	4.05e-99	0.43031	0.883	0.537	7.41e-96	3	PDE4B
CCL281	9.08e-99	1.40407	0.92	0.677	1.66e-95	3	CCL28
STARD10	3.9e-98	1.09723	0.911	0.787	7.14e-95	3	STARD10
AARD	9.31e-98	0.702023	0.87	0.694	1.7e-94	3	AARD
KRT19	7.32e-96	1.30861	0.703	0.325	1.34e-92	3	KRT19
RHOV	7.25e-94	0.919481	0.753	0.635	1.33e-90	3	RHOV
GGT1	7.02e-92	0.258682	0.167	0.321	1.28e-88	3	GGT1
FDCSP1	3.21e-89	0.36374	0.389	0.722	5.87e-86	3	FDCSP
GATM	1.02e-88	0.253134	0.236	0.599	1.87e-85	3	GATM
HCAR2	7.53e-87	0.800062	0.128	0.305	1.38e-83	3	HCAR2
UCP2	6.45e-86	0.273982	0.199	0.506	1.18e-82	3	UCP2
SAA2	7.47e-86	0.984454	0.175	0.492	1.37e-82	3	SAA2
KRT81	1.48e-85	2.82556	0.968	0.943	2.71e-82	3	KRT81
MGST1	3.35e-85	1.29716	0.815	0.804	6.13e-82	3	MGST1
XBP11	3.22e-82	1.63121	0.783	0.784	5.9e-79	3	XBP1
ZG16B1	2.56e-81	0.701155	0.895	0.738	4.68e-78	3	ZG16B
ACSL1	1.9e-80	0.833921	0.583	0.326	3.47e-77	3	ACSL1
CRACR2B1	1.8e-79	1.45383	0.785	0.58	3.3e-76	3	CRACR2B
SLPI2	4.96e-79	1.40684	0.801	0.714	9.09e-76	3	SLPI
EIF4EBP1	1.67e-78	0.470889	0.839	0.519	3.05e-75	3	EIF4EBP1
CREB3L1	1.17e-75	0.528415	0.681	0.421	2.14e-72	3	CREB3L1
LINC01235	3.6e-74	1.15516	0.691	0.558	6.59e-71	3	LINC01235
LURAP1L	6.41e-74	0.313049	0.214	0.435	1.17e-70	3	LURAP1L
CYB5D2	6.85e-74	0.331667	0.774	0.466	1.25e-70	3	CYB5D2
SPTSSB	6.54e-73	0.351944	0.825	0.725	1.2e-69	3	SPTSSB
ME1	6.91e-73	0.272574	0.136	0.413	1.27e-69	3	ME1
GGCT	1.17e-72	1.25418	0.854	0.709	2.14e-69	3	GGCT
CCDC57	4.1e-71	0.711782	0.643	0.373	7.51e-68	3	CCDC57
AQP3	6.34e-71	1.37595	0.764	0.465	1.16e-67	3	AQP3
SMPDL3A	1.1e-68	0.257532	0.352	0.665	2.02e-65	3	SMPDL3A
ECT2	9.47e-68	0.253821	0.664	0.457	1.73e-64	3	ECT2
ENPP3	1.14e-66	0.433856	0.205	0.305	2.08e-63	3	ENPP3
FSIP1	5.11e-65	0.302643	0.193	0.402	9.35e-62	3	FSIP1
TM4SF11	8.89e-65	1.54948	0.959	0.779	1.63e-61	3	TM4SF1
LCN2	1.8e-63	0.355527	0.377	0.682	3.29e-60	3	LCN2
BATF	6.84e-63	0.407278	0.239	0.487	1.25e-59	3	BATF
ABLIM1	1.05e-61	0.393526	0.858	0.652	1.91e-58	3	ABLIM1
LDLRAD4	2.98e-59	0.292116	0.265	0.597	5.45e-56	3	LDLRAD4
CLDN41	2.91e-58	1.68572	0.661	0.428	5.32e-55	3	CLDN4
SRD5A1	4.44e-58	0.382459	0.271	0.568	8.12e-55	3	SRD5A1
FAM3B	5.2e-57	0.369193	0.226	0.304	9.51e-54	3	FAM3B
ALCAM	2.43e-56	1.77532	0.664	0.581	4.44e-53	3	ALCAM
ACSM1	1.33e-55	0.876873	0.155	0.324	2.44e-52	3	ACSM1
F3	1.38e-55	0.404833	0.637	0.367	2.52e-52	3	F3
SLC4A11	1.86e-54	0.893811	0.696	0.52	3.41e-51	3	SLC4A11
BCAM	8.75e-54	0.644578	0.803	0.686	1.6e-50	3	BCAM
DUSP23	9.57e-54	0.689526	0.872	0.697	1.75e-50	3	DUSP23
DEFB1	1.09e-53	0.545331	0.645	0.497	2e-50	3	DEFB1
ACADL	8.3e-53	0.259483	0.241	0.319	1.52e-49	3	ACADL
FMO5	1.12e-52	0.589648	0.235	0.438	2.06e-49	3	FMO5
ERP27	1.23e-52	0.567258	0.694	0.569	2.25e-49	3	ERP27
TCIM	3.34e-52	0.598315	0.23	0.327	6.11e-49	3	TCIM
PCBD1	2.42e-51	1.28847	0.883	0.714	4.43e-48	3	PCBD1
KRT8	3.38e-51	1.2839	0.962	0.866	6.19e-48	3	KRT8
CITED41	6.51e-50	0.773637	0.916	0.82	1.19e-46	3	CITED4
TYROBP1	1.3e-49	0.366676	0.855	0.768	2.38e-46	3	TYROBP
MACC1	2.25e-49	0.280408	0.572	0.386	4.13e-46	3	MACC1
PDK4	3.33e-49	0.82491	0.357	0.66	6.1e-46	3	PDK4
SPINT21	1.05e-48	1.10496	0.828	0.867	1.93e-45	3	SPINT2
PERP1	1.06e-47	1.31451	0.797	0.835	1.94e-44	3	PERP
THRSP	1.91e-47	0.507445	0.14	0.3	3.49e-44	3	THRSP
ASAH1	4.93e-47	0.942954	0.821	0.795	9.02e-44	3	ASAH1
AQP51	7.15e-47	1.28538	0.971	0.878	1.31e-43	3	AQP5
HIST1H1C	8.37e-47	0.519318	0.37	0.73	1.53e-43	3	HIST1H1C
DLK12	1.47e-46	0.302693	0.227	0.479	2.69e-43	3	DLK1
ARHGEF38	2.98e-46	1.22367	0.646	0.356	5.45e-43	3	ARHGEF38
SLC49A3	1.57e-45	0.268815	0.474	0.716	2.88e-42	3	SLC49A3
CYTOR	2.15e-45	0.357166	0.693	0.527	3.94e-42	3	CYTOR
STATH1	2.46e-45	0.432035	0.726	0.66	4.5e-42	3	STATH
TMEM61	4.84e-45	0.272582	0.268	0.444	8.87e-42	3	TMEM61
CYB5A	1.39e-44	1.64007	0.648	0.506	2.54e-41	3	CYB5A
CDH1	3.33e-44	0.863953	0.852	0.66	6.1e-41	3	CDH1
OVOL1	6.25e-44	0.347939	0.587	0.359	1.14e-40	3	OVOL1
SPINT11	9.05e-44	0.718157	0.892	0.744	1.66e-40	3	SPINT1
FDFT1	1.54e-43	0.374004	0.358	0.723	2.83e-40	3	FDFT1
CGNL1	2.83e-43	0.273987	0.273	0.466	5.19e-40	3	CGNL1
ANXA21	5.99e-43	0.97982	0.773	0.858	1.1e-39	3	ANXA2
EPCAM1	4.43e-42	1.2192	0.721	0.601	8.11e-39	3	EPCAM
DEPP1	9.65e-42	0.638989	0.441	0.713	1.77e-38	3	DEPP1
TTN	1.07e-41	0.265823	0.265	0.547	1.96e-38	3	TTN
AKR1C2	6.74e-41	0.610615	0.274	0.483	1.23e-37	3	AKR1C2
SRD5A3	9.85e-41	0.465421	0.349	0.651	1.8e-37	3	SRD5A3
GUCY1A1	6.65e-40	0.275114	0.535	0.766	1.22e-36	3	GUCY1A1
LMTK3	2.1e-38	0.377383	0.288	0.394	3.83e-35	3	LMTK3
AC010329.1	3.31e-38	0.631977	0.306	0.528	6.05e-35	3	AC010329.1
MARCKS	4.14e-38	1.4193	0.709	0.695	7.57e-35	3	MARCKS
SPINT1-AS1	4.59e-38	0.841824	0.822	0.696	8.39e-35	3	SPINT1-AS1
FASN	8.24e-38	1.23611	0.623	0.411	1.51e-34	3	FASN
PRR4	1.81e-37	0.426615	0.187	0.342	3.31e-34	3	PRR4
ALDH1A3	4.25e-37	0.315383	0.319	0.621	7.77e-34	3	ALDH1A3
CXCL1	9.57e-36	0.80791	0.292	0.457	1.75e-32	3	CXCL1
LDLR1	1.25e-35	0.877964	0.556	0.392	2.29e-32	3	LDLR
PDLIM1	1.99e-35	1.36275	0.798	0.68	3.64e-32	3	PDLIM1
IL20RA	4.21e-35	0.495217	0.268	0.326	7.7e-32	3	IL20RA
RASEF	4.81e-35	0.613142	0.328	0.549	8.81e-32	3	RASEF
DEGS2	3.26e-34	0.373105	0.297	0.397	5.97e-31	3	DEGS2
LRRC26	1.3e-31	0.502505	0.294	0.368	2.38e-28	3	LRRC26
EGFR	1.37e-31	0.294428	0.661	0.529	2.51e-28	3	EGFR
ODF3B	3.72e-31	0.508371	0.715	0.637	6.81e-28	3	ODF3B
G6PD	4.18e-31	0.48747	0.321	0.478	7.65e-28	3	G6PD
DBI	7.65e-31	1.21326	0.788	0.913	1.4e-27	3	DBI
MGST2	2.08e-30	0.760656	0.774	0.706	3.8e-27	3	MGST2
CRAT	2.37e-30	0.418385	0.315	0.488	4.34e-27	3	CRAT
AACS1	1.33e-29	0.767378	0.634	0.468	2.44e-26	3	AACS
SGMS2	1.54e-29	1.04685	0.45	0.273	2.81e-26	3	SGMS2
THBS1	2.84e-29	0.715965	0.905	0.775	5.19e-26	3	THBS1
C1orf115	7.13e-29	0.459772	0.297	0.41	1.31e-25	3	C1orf115
CXCL17	8.05e-29	0.271783	0.297	0.381	1.47e-25	3	CXCL17
RAB11FIP11	1.48e-28	0.71357	0.62	0.468	2.71e-25	3	RAB11FIP1
PIGR	2.99e-28	0.6541	0.194	0.312	5.47e-25	3	PIGR
LTF	3.18e-28	1.99639	0.328	0.568	5.82e-25	3	LTF
SHROOM3	5.83e-28	1.006	0.639	0.603	1.07e-24	3	SHROOM3
FBP1	6.26e-28	0.454801	0.295	0.326	1.15e-24	3	FBP1
GALNT31	1.15e-27	0.311298	0.577	0.823	2.11e-24	3	GALNT3
NEDD4L	1.32e-27	0.324218	0.3	0.572	2.41e-24	3	NEDD4L
PRR15L	1.56e-27	0.528357	0.301	0.315	2.86e-24	3	PRR15L
AC008771.1	5.48e-27	0.281335	0.307	0.458	1e-23	3	AC008771.1
ACSL3	4.14e-26	1.41402	0.637	0.584	7.58e-23	3	ACSL3
GSTM3	1.81e-25	0.655527	0.498	0.261	3.31e-22	3	GSTM3
DHCR7	2.01e-25	0.446947	0.292	0.302	3.68e-22	3	DHCR7
SDC11	7.8e-25	1.23007	0.777	0.698	1.43e-21	3	SDC1
NQO1	4.79e-24	0.711433	0.645	0.569	8.76e-21	3	NQO1
ANKRD37	1.55e-23	0.47422	0.586	0.4	2.84e-20	3	ANKRD37
CCDC160	2.8e-23	0.370286	0.28	0.246	5.12e-20	3	CCDC160
SLC38A1	6.83e-23	1.13186	0.646	0.684	1.25e-19	3	SLC38A1
PHLDB2	8.89e-23	0.452424	0.687	0.595	1.63e-19	3	PHLDB2
FAM84A	1.09e-22	0.689222	0.319	0.393	2e-19	3	FAM84A
RDH10	3.08e-22	0.312186	0.637	0.501	5.64e-19	3	RDH10
CD163L1	2.94e-21	0.382912	0.277	0.206	5.37e-18	3	CD163L1
KMO	1.23e-20	0.515363	0.232	0.281	2.25e-17	3	KMO
ANK3	2.68e-20	0.575473	0.696	0.513	4.9e-17	3	ANK3
PLPP21	2.8e-20	0.338993	0.589	0.85	5.13e-17	3	PLPP2
LYPD3	2.99e-20	0.847899	0.604	0.508	5.47e-17	3	LYPD3
SDR16C5	3.16e-20	0.76616	0.336	0.402	5.79e-17	3	SDR16C5
REEP5	3.83e-20	0.751055	0.732	0.853	7.01e-17	3	REEP5
SEC11C	6.68e-20	1.07126	0.702	0.822	1.22e-16	3	SEC11C
HES11	8.15e-20	1.26002	0.714	0.585	1.49e-16	3	HES1
SLC39A11	9.48e-20	0.531556	0.342	0.472	1.74e-16	3	SLC39A11
AREG	1.98e-19	0.521041	0.319	0.403	3.62e-16	3	AREG
NECTIN4	3.92e-19	0.312559	0.566	0.368	7.18e-16	3	NECTIN4
CXCL81	1.07e-18	0.561868	0.613	0.502	1.96e-15	3	CXCL8
LIPH	2.3e-18	0.541417	0.539	0.37	4.21e-15	3	LIPH
NOSTRIN	2.33e-18	0.888558	0.541	0.386	4.27e-15	3	NOSTRIN
TSPAN15	2.8e-18	0.378005	0.261	0.223	5.12e-15	3	TSPAN15
SORD	4.18e-18	0.722798	0.333	0.54	7.66e-15	3	SORD
TM4SF18	5.57e-18	0.341961	0.364	0.285	1.02e-14	3	TM4SF18
SORBS2	2.08e-17	0.69706	0.758	0.75	3.8e-14	3	SORBS2
ADD3	2.17e-17	0.362104	0.556	0.79	3.97e-14	3	ADD3
EYS	3e-17	0.288023	0.179	0.311	5.5e-14	3	EYS
FLNB	3.28e-17	0.316459	0.691	0.516	6e-14	3	FLNB
TPK1	4.05e-17	0.551349	0.399	0.653	7.41e-14	3	TPK1
IRX31	5.32e-17	0.266288	0.447	0.797	9.73e-14	3	IRX3
DCXR	6.75e-17	1.233	0.598	0.663	1.24e-13	3	DCXR
STEAP3	7.97e-17	0.381048	0.643	0.81	1.46e-13	3	STEAP3
LYZ1	2.44e-16	0.343145	0.277	0.354	4.47e-13	3	LYZ
PXMP4	3.52e-16	0.508293	0.345	0.491	6.44e-13	3	PXMP4
DSC2	5.1e-16	0.556471	0.687	0.712	9.33e-13	3	DSC2
KYNU	1.11e-15	0.864905	0.524	0.389	2.02e-12	3	KYNU
TACSTD2	1.76e-15	1.78772	0.544	0.462	3.22e-12	3	TACSTD2
GCHFR	3.78e-15	0.419279	0.574	0.416	6.91e-12	3	GCHFR
FAM3D	3.97e-15	0.732736	0.34	0.447	7.27e-12	3	FAM3D
INHBB	5.6e-15	1.05808	0.718	0.704	1.03e-11	3	INHBB
CLDN8	5.82e-15	0.668721	0.339	0.353	1.06e-11	3	CLDN8
ACADM	6.96e-15	0.314073	0.431	0.624	1.27e-11	3	ACADM
TMED3	1.67e-14	1.01129	0.666	0.73	3.06e-11	3	TMED3
COBL	1.69e-14	0.289416	0.309	0.401	3.1e-11	3	COBL
VAMP81	1.89e-14	0.826619	0.83	0.868	3.46e-11	3	VAMP8
REEP6	2.48e-14	0.718136	0.358	0.456	4.54e-11	3	REEP6
MVK	3.38e-14	0.685495	0.342	0.421	6.19e-11	3	MVK
IVD	8.67e-14	0.521166	0.789	0.69	1.59e-10	3	IVD
CXADR	9.07e-14	0.495363	0.539	0.412	1.66e-10	3	CXADR
MB	9.29e-14	0.595766	0.343	0.381	1.7e-10	3	MB
MMAB	9.35e-14	0.502151	0.402	0.581	1.71e-10	3	MMAB
HES41	1.31e-13	0.386918	0.505	0.73	2.4e-10	3	HES4
GPR160	2e-13	0.651311	0.384	0.537	3.67e-10	3	GPR160
GALNT7	2.41e-13	1.08846	0.581	0.583	4.42e-10	3	GALNT7
MCCC1	3.35e-13	0.346945	0.363	0.523	6.13e-10	3	MCCC1
AFMID	4.4e-13	0.557493	0.389	0.515	8.05e-10	3	AFMID
IGLC31	6e-13	0.34112	0.904	0.887	1.1e-09	3	IGLC3
TNFSF10	8.41e-13	1.64092	0.581	0.752	1.54e-09	3	TNFSF10
PON3	2.2e-12	0.732078	0.316	0.276	4.03e-09	3	PON3
RBM47	4.18e-12	0.742246	0.398	0.596	7.66e-09	3	RBM47
SULT2B1	4.53e-12	0.260983	0.455	0.267	8.3e-09	3	SULT2B1
SCNN1A	7.56e-12	0.448178	0.331	0.365	1.38e-08	3	SCNN1A
KLF61	9.7e-12	1.031	0.721	0.902	1.77e-08	3	KLF6
S100A101	4.2e-11	0.539899	0.959	0.908	7.7e-08	3	S100A10
PRKAA2	5.25e-11	0.446682	0.297	0.375	9.6e-08	3	PRKAA2
ABHD11	5.7e-11	0.619562	0.38	0.47	1.04e-07	3	ABHD11
MYO5C	9.15e-11	0.59049	0.482	0.374	1.68e-07	3	MYO5C
SMIM22	9.39e-11	0.748937	0.366	0.45	1.72e-07	3	SMIM22
BSPRY	1.53e-10	0.751536	0.38	0.458	2.79e-07	3	BSPRY
SPDEF	2.17e-10	1.45016	0.541	0.458	3.98e-07	3	SPDEF
MCCC2	2.43e-10	0.457279	0.539	0.42	4.45e-07	3	MCCC2
NUCB2	3.01e-10	0.686149	0.607	0.711	5.51e-07	3	NUCB2
ST14	3.67e-10	0.362386	0.351	0.519	6.72e-07	3	ST14
SC5D	3.82e-10	0.336074	0.545	0.53	7e-07	3	SC5D
CYR61	5.81e-10	0.346795	0.568	0.736	1.06e-06	3	CYR61
UQCC2	1.22e-09	0.843196	0.551	0.536	2.23e-06	3	UQCC2
MAL2	1.44e-09	0.857703	0.387	0.422	2.64e-06	3	MAL2
HLA-DRB11	2.93e-09	0.254728	0.857	0.777	5.36e-06	3	HLA-DRB1
AKR1A1	3.17e-09	0.309406	0.604	0.806	5.8e-06	3	AKR1A1
MAP2K6	4.77e-09	0.403998	0.288	0.46	8.73e-06	3	MAP2K6
FXYD31	5.63e-09	0.759781	0.786	0.86	1.03e-05	3	FXYD3
HSD17B2	1.83e-08	0.914076	0.381	0.389	3.36e-05	3	HSD17B2
SLC9A3R2	1.96e-08	0.443154	0.767	0.662	3.59e-05	3	SLC9A3R2
FAM129A	2.57e-08	0.520763	0.593	0.787	4.71e-05	3	FAM129A
BLVRB	4.09e-08	0.511897	0.605	0.639	7.49e-05	3	BLVRB
ICA1	4.54e-08	0.715531	0.384	0.489	8.31e-05	3	ICA1
NUDT8	7.27e-08	1.03031	0.498	0.376	0.000132958	3	NUDT8
MLPH	8.36e-08	1.02004	0.514	0.397	0.000152923	3	MLPH
HTN3	1.12e-07	0.257958	0.512	0.449	0.000204654	3	HTN3
DSP	1.24e-07	0.797772	0.462	0.703	0.000226577	3	DSP
CTSD	1.34e-07	0.649703	0.782	0.83	0.000246022	3	CTSD
PKIB	1.73e-07	0.677022	0.419	0.576	0.000316591	3	PKIB
HTN1	1.73e-07	0.272539	0.545	0.545	0.000317098	3	HTN1
CALML5	4.65e-07	1.11398	0.471	0.438	0.000850504	3	CALML5
LDHD	5.46e-07	0.325708	0.199	0.325	0.000999588	3	LDHD
KIAA13241	8.72e-07	1.1314	0.636	0.715	0.00159654	3	KIAA1324
RAPGEF5	1.03e-06	0.481601	0.349	0.483	0.00188474	3	RAPGEF5
MAST4	1.28e-06	0.296994	0.538	0.666	0.00233564	3	MAST4
RND1	1.7e-06	1.18975	0.41	0.55	0.00311977	3	RND1
IGLC21	2.07e-06	0.448192	0.761	0.848	0.0037908	3	IGLC2
ELF31	2.17e-06	1.02189	0.562	0.593	0.00396692	3	ELF3
ATP6V1G1	3.05e-06	0.577522	0.727	0.898	0.00557854	3	ATP6V1G1
TMSB10	3.22e-06	0.376518	0.877	0.94	0.00589242	3	TMSB10
GGT6	5.95e-06	0.47247	0.497	0.372	0.0108914	3	GGT6
ANGPTL4	8.42e-06	0.486004	0.286	0.223	0.0154162	3	ANGPTL4
PPIF	8.66e-06	0.41543	0.42	0.426	0.015849	3	PPIF
CHMP1B	1.81e-05	0.893465	0.505	0.622	0.0331371	3	CHMP1B
CBR3	2.26e-05	0.375451	0.542	0.643	0.0413382	3	CBR3
ANXA3	2.62e-05	0.766004	0.514	0.691	0.0480374	3	ANXA3
MUC1	4e-05	0.628302	0.322	0.327	0.0731335	3	MUC1
SCUBE2	4.23e-05	0.297885	0.75	0.736	0.0773818	3	SCUBE2
SDC4	7.86e-05	0.457686	0.756	0.673	0.143768	3	SDC4
BHLHE40	8.34e-05	0.341659	0.312	0.35	0.152673	3	BHLHE40
TPD52L1	0.000146387	0.704785	0.619	0.611	0.267888	3	TPD52L1
JCHAIN1	0.000189393	0.3619	0.678	0.774	0.346589	3	JCHAIN
GUSB	0.000192652	1.24256	0.535	0.517	0.352553	3	GUSB
CLDN3	0.000197741	1.15719	0.502	0.466	0.361867	3	CLDN3
JUP	0.000266612	0.67439	0.669	0.68	0.487901	3	JUP
SLC9A3R1	0.000413693	0.429705	0.511	0.649	0.757059	3	SLC9A3R1
STEAP4	0.000480165	1.05201	0.38	0.227	0.878702	3	STEAP4
HILPDA	0.00071601	1.00536	0.401	0.448	1	3	HILPDA
SLC26A2	0.000793091	0.395402	0.681	0.621	1	3	SLC26A2
WWC1	0.000905729	0.573134	0.583	0.588	1	3	WWC1
PAWR	0.000997387	0.334447	0.526	0.59	1	3	PAWR
SYNGR2	0.00109842	0.991606	0.502	0.537	1	3	SYNGR2
S100A9	0.00164527	2.44018	0.407	0.471	1	3	S100A9
YPEL2	0.00181401	0.288051	0.73	0.717	1	3	YPEL2
ECHDC21	0.00191352	0.617374	0.583	0.665	1	3	ECHDC2
PIM3	0.00208789	0.46576	0.627	0.823	1	3	PIM3
HPGD	0.00214585	1.41885	0.367	0.328	1	3	HPGD
LMO7	0.00333968	0.857748	0.587	0.602	1	3	LMO7
RNF144B	0.0051881	0.499812	0.599	0.679	1	3	RNF144B
IQGAP2	0.00693363	1.28911	0.53	0.686	1	3	IQGAP2
EHF	0.00865934	0.731654	0.483	0.651	1	3	EHF
PMEPA1	0.00876705	0.515012	0.503	0.5	1	3	PMEPA1
CASQ2	3.32e-204	2.0237	0.737	0.092	6.07e-201	4	CASQ2
IGFBP71	1.16e-142	4.849	0.996	0.822	2.12e-139	4	IGFBP7
SPARCL11	8.75e-134	4.19558	0.991	0.915	1.6e-130	4	SPARCL1
ADIRF1	3.7e-121	4.11776	0.991	0.761	6.76e-118	4	ADIRF
ACTA2	1.83e-120	5.61594	0.953	0.673	3.35e-117	4	ACTA2
CALD1	1.73e-118	2.61382	0.991	0.947	3.16e-115	4	CALD1
MYL9	8.58e-109	3.97281	0.983	0.806	1.57e-105	4	MYL9
CAV11	4.61e-104	3.1063	0.97	0.739	8.43e-101	4	CAV1
TAGLN1	1.93e-103	4.1752	0.961	0.694	3.53e-100	4	TAGLN
COX4I2	3.62e-103	2.33311	0.815	0.267	6.62e-100	4	COX4I2
RGS5	1.51e-101	4.43555	0.892	0.535	2.76e-98	4	RGS5
AOC3	1.72e-100	1.30175	0.754	0.173	3.15e-97	4	AOC3
CD36	4.77e-99	2.87124	0.793	0.181	8.74e-96	4	CD36
IFI27	1.53e-96	2.33767	0.841	0.26	2.8e-93	4	IFI27
COL4A1	2.61e-96	3.54729	0.875	0.425	4.77e-93	4	COL4A1
TRPC6	5.03e-96	0.99175	0.582	0.059	9.2e-93	4	TRPC6
TMSB4X1	2.59e-90	2.183	0.996	0.976	4.74e-87	4	TMSB4X
OLFML2B	2.41e-89	1.58424	0.802	0.358	4.4e-86	4	OLFML2B
C11orf96	7.68e-89	3.88718	0.871	0.463	1.41e-85	4	C11orf96
COL18A1	1.03e-86	3.28765	0.884	0.717	1.89e-83	4	COL18A1
CRIP1	5.76e-86	2.89578	0.875	0.594	1.05e-82	4	CRIP1
SYNPO2	2.52e-85	1.8207	0.828	0.485	4.61e-82	4	SYNPO2
NOTCH3	2.62e-85	2.73095	0.858	0.52	4.8e-82	4	NOTCH3
AGTR1	3.83e-85	0.805341	0.672	0.217	7.01e-82	4	AGTR1
NR2F2	3.56e-83	2.62781	0.914	0.725	6.52e-80	4	NR2F2
ZEB2	5.52e-81	2.25684	0.866	0.738	1.01e-77	4	ZEB2
B2M1	8.69e-81	1.31642	1	0.993	1.59e-77	4	B2M
TPM1	2.19e-80	2.90626	0.914	0.634	4e-77	4	TPM1
TPPP3	3.99e-79	1.56225	0.759	0.392	7.3e-76	4	TPPP3
CDH6	9.68e-79	1.41631	0.78	0.459	1.77e-75	4	CDH6
GJA4	2.29e-77	2.58997	0.815	0.485	4.19e-74	4	GJA4
FABP4	6.81e-77	3.53666	0.78	0.126	1.25e-73	4	FABP4
MCAM	7.67e-77	3.18328	0.828	0.528	1.4e-73	4	MCAM
THY11	1.01e-75	3.55476	0.879	0.615	1.86e-72	4	THY1
TINAGL1	3.16e-74	2.313	0.905	0.632	5.77e-71	4	TINAGL1
FILIP1L	6.89e-73	2.69077	0.819	0.51	1.26e-69	4	FILIP1L
RCAN2	9.36e-72	1.78203	0.746	0.296	1.71e-68	4	RCAN2
CAVIN2	1.24e-71	0.42884	0.655	0.244	2.27e-68	4	CAVIN2
GPX3	2.04e-70	1.8684	0.802	0.483	3.73e-67	4	GPX3
MYO1B	1.87e-69	1.9992	0.784	0.263	3.43e-66	4	MYO1B
COL3A11	1.91e-69	2.44546	0.81	0.484	3.49e-66	4	COL3A1
HLA-A1	6.33e-69	1.71041	0.978	0.902	1.16e-65	4	HLA-A
EDIL3	9.76e-69	0.8963	0.716	0.324	1.79e-65	4	EDIL3
CCL19	3.84e-68	0.653035	0.129	0.609	7.02e-65	4	CCL19
SYTL2	7.34e-67	1.6731	0.772	0.419	1.34e-63	4	SYTL2
TPX2	1.3e-66	0.532048	0.694	0.341	2.38e-63	4	TPX2
JAG1	2.79e-65	1.90297	0.789	0.377	5.11e-62	4	JAG1
ITGA1	2.13e-64	2.01047	0.754	0.452	3.9e-61	4	ITGA1
LMOD1	2.48e-64	1.98229	0.802	0.48	4.55e-61	4	LMOD1
SHOX2	1.25e-63	0.300637	0.608	0.085	2.29e-60	4	SHOX2
COL4A2	1.27e-63	2.85903	0.841	0.595	2.33e-60	4	COL4A2
LHFPL61	4.24e-63	2.31372	0.944	0.88	7.76e-60	4	LHFPL6
MEOX2	3.4e-62	0.789406	0.776	0.36	6.22e-59	4	MEOX2
SNCG1	3.62e-60	1.85865	0.784	0.564	6.62e-57	4	SNCG
ACVRL1	6.8e-59	0.637443	0.716	0.398	1.24e-55	4	ACVRL1
MAP3K7CL	9.23e-59	0.316559	0.569	0.165	1.69e-55	4	MAP3K7CL
PDGFRB1	1.27e-58	2.32107	0.849	0.666	2.32e-55	4	PDGFRB
KCNE4	1.42e-58	1.49256	0.672	0.129	2.61e-55	4	KCNE4
MYH11	4.36e-58	3.00487	0.694	0.3	7.97e-55	4	MYH11
EPAS1	1.29e-57	1.80891	0.772	0.355	2.36e-54	4	EPAS1
CFH	2.05e-57	1.18204	0.776	0.633	3.74e-54	4	CFH
COL6A11	2.57e-57	1.96926	0.901	0.663	4.71e-54	4	COL6A1
PAWR1	9.24e-57	1.42545	0.841	0.585	1.69e-53	4	PAWR
MT1A	1.58e-56	1.71927	0.711	0.341	2.88e-53	4	MT1A
IGHM	1.57e-55	0.365999	0.375	0.736	2.87e-52	4	IGHM
FHL11	1.76e-54	1.76253	0.853	0.564	3.22e-51	4	FHL1
CYBA1	7.29e-52	1.66313	0.841	0.538	1.33e-48	4	CYBA
EPS8	1.31e-51	2.38338	0.793	0.647	2.39e-48	4	EPS8
GUCY1A11	4.75e-50	1.70767	0.802	0.758	8.69e-47	4	GUCY1A1
ANGPTL1	1.6e-49	0.403143	0.573	0.155	2.93e-46	4	ANGPTL1
PDLIM21	5.14e-49	0.97985	0.797	0.447	9.41e-46	4	PDLIM2
MX2	8.08e-49	0.387104	0.711	0.566	1.48e-45	4	MX2
CYGB	1.38e-48	1.81857	0.75	0.506	2.52e-45	4	CYGB
FBXL22	9.42e-48	0.327069	0.672	0.365	1.72e-44	4	FBXL22
ENPEP	1.12e-47	1.78488	0.629	0.089	2.04e-44	4	ENPEP
LY6K	5.43e-47	0.370482	0.698	0.556	9.94e-44	4	LY6K
PPP1R14A	1.33e-46	2.46577	0.716	0.402	2.43e-43	4	PPP1R14A
FABP51	8.08e-46	1.65415	0.707	0.32	1.48e-42	4	FABP5
PGF	8.69e-44	2.17805	0.724	0.433	1.59e-40	4	PGF
PDLIM11	1.85e-43	1.17482	0.849	0.682	3.38e-40	4	PDLIM1
MT1M1	1.87e-43	1.97244	0.772	0.597	3.42e-40	4	MT1M
HLA-C	3.78e-43	1.3522	0.94	0.898	6.91e-40	4	HLA-C
NR2F1	5.81e-43	0.33674	0.625	0.306	1.06e-39	4	NR2F1
GUCY1B1	1.72e-42	1.54	0.733	0.589	3.15e-39	4	GUCY1B1
PMEPA11	2.41e-41	1.74867	0.789	0.496	4.4e-38	4	PMEPA1
SLC8A1	7.96e-41	0.913109	0.72	0.644	1.46e-37	4	SLC8A1
DCLK1	8.23e-41	0.538357	0.638	0.43	1.51e-37	4	DCLK1
LIPA	9.91e-41	0.344859	0.629	0.346	1.81e-37	4	LIPA
STEAP41	1.25e-40	2.77763	0.672	0.227	2.3e-37	4	STEAP4
FMO2	1.09e-39	0.48454	0.681	0.444	2e-36	4	FMO2
AKAP12	2.52e-39	1.17078	0.685	0.426	4.62e-36	4	AKAP12
SPARC	1.2e-38	1.41432	0.905	0.861	2.2e-35	4	SPARC
HES42	1.98e-38	2.03607	0.776	0.722	3.62e-35	4	HES4
BTNL9	2.49e-38	0.297604	0.578	0.272	4.56e-35	4	BTNL9
SLFN11	7.29e-38	0.484046	0.565	0.207	1.33e-34	4	SLFN11
LBH	7.53e-38	1.47338	0.75	0.454	1.38e-34	4	LBH
FILIP1	8.57e-37	1.09291	0.72	0.523	1.57e-33	4	FILIP1
TMEM176A	2.61e-36	0.377737	0.72	0.625	4.77e-33	4	TMEM176A
WFDC1	3.36e-36	0.940898	0.698	0.582	6.15e-33	4	WFDC1
TIMP4	4.14e-36	0.534437	0.595	0.294	7.57e-33	4	TIMP4
CD4	5.71e-36	0.617789	0.69	0.598	1.04e-32	4	CD4
DLC1	1.42e-35	1.80944	0.698	0.481	2.6e-32	4	DLC1
MMP9	1.97e-35	0.5029	0.228	0.647	3.61e-32	4	MMP9
TMSB101	7.24e-35	1.02795	0.97	0.937	1.32e-31	4	TMSB10
CPE1	1.15e-34	1.64235	0.905	0.93	2.1e-31	4	CPE
NPY1R	1.46e-33	0.326763	0.453	0.161	2.68e-30	4	NPY1R
MMP11	6.05e-33	0.36463	0.629	0.438	1.11e-29	4	MMP11
PLAT	1.5e-32	0.278866	0.642	0.477	2.74e-29	4	PLAT
CFD	1.62e-32	0.432808	0.634	0.402	2.97e-29	4	CFD
RRAD	2.82e-32	1.81761	0.647	0.403	5.17e-29	4	RRAD
COL12A11	4.24e-32	0.973566	0.707	0.564	7.77e-29	4	COL12A1
IGFBP51	4.76e-32	2.26223	0.772	0.608	8.72e-29	4	IGFBP5
TFPI	5.95e-32	1.00702	0.556	0.13	1.09e-28	4	TFPI
ESAM	6.85e-32	1.15573	0.616	0.345	1.25e-28	4	ESAM
CYTOR1	9.43e-31	1.22463	0.685	0.531	1.73e-27	4	CYTOR
CCDC102B	2.81e-30	1.52458	0.608	0.375	5.13e-27	4	CCDC102B
IGFBP41	4.31e-30	1.64155	0.793	0.707	7.89e-27	4	IGFBP4
SORBS21	1.88e-29	1.68041	0.797	0.75	3.44e-26	4	SORBS2
COL14A11	3.71e-29	1.96719	0.845	0.871	6.8e-26	4	COL14A1
CD141	8.47e-29	0.267547	0.125	0.429	1.55e-25	4	CD14
SGCE	1.52e-28	0.537597	0.586	0.361	2.79e-25	4	SGCE
TCIRG1	3.6e-28	0.368127	0.659	0.504	6.59e-25	4	TCIRG1
SMOC2	3.41e-27	0.658336	0.728	0.532	6.25e-24	4	SMOC2
HIGD1B	4.11e-27	1.6284	0.582	0.268	7.52e-24	4	HIGD1B
CARMN1	1.96e-26	1.59164	0.647	0.478	3.58e-23	4	CARMN
SUSD2	4.64e-26	0.292355	0.608	0.431	8.49e-23	4	SUSD2
HLA-B1	5.15e-26	1.23211	0.918	0.942	9.42e-23	4	HLA-B
TTN1	8.71e-26	0.346733	0.642	0.536	1.59e-22	4	TTN
MARCKS1	8.8e-26	1.25173	0.802	0.695	1.61e-22	4	MARCKS
ITGA4	1.49e-25	0.453196	0.629	0.489	2.73e-22	4	ITGA4
NRGN	2.98e-25	1.06173	0.616	0.487	5.45e-22	4	NRGN
KCNJ8	4.42e-25	0.818463	0.72	0.779	8.09e-22	4	KCNJ8
EPHA3	5.4e-25	0.493106	0.591	0.372	9.88e-22	4	EPHA3
HES12	8.89e-25	1.17481	0.784	0.587	1.63e-21	4	HES1
APOLD1	1.9e-24	0.86983	0.638	0.575	3.47e-21	4	APOLD1
COL6A3	2.3e-24	2.12221	0.629	0.477	4.2e-21	4	COL6A3
SLIT3	3.52e-24	1.20697	0.711	0.498	6.44e-21	4	SLIT3
RARRES21	1.02e-23	0.706544	0.647	0.454	1.86e-20	4	RARRES2
FBN11	2.22e-23	0.600884	0.737	0.553	4.05e-20	4	FBN1
ANGPT1	3.32e-23	1.12495	0.608	0.458	6.07e-20	4	ANGPT1
PLXDC1	5.03e-23	0.281942	0.362	0.762	9.2e-20	4	PLXDC1
FAM162B	5.6e-23	0.782549	0.483	0.036	1.02e-19	4	FAM162B
HOPX	6.39e-23	0.646575	0.629	0.504	1.17e-19	4	HOPX
MGLL1	3.99e-22	0.961554	0.828	0.8	7.3e-19	4	MGLL
IGLC32	6.03e-22	0.63749	0.841	0.888	1.1e-18	4	IGLC3
KIAA0040	9.83e-22	0.881125	0.591	0.338	1.8e-18	4	KIAA0040
PPARG	1.06e-21	0.753597	0.642	0.591	1.95e-18	4	PPARG
EDNRA	1.86e-21	1.41612	0.69	0.667	3.4e-18	4	EDNRA
F2R	1.97e-21	0.297556	0.379	0.752	3.6e-18	4	F2R
ODF3B1	6.07e-21	0.34768	0.728	0.638	1.11e-17	4	ODF3B
RUNX1T1	1.07e-20	0.385365	0.534	0.329	1.95e-17	4	RUNX1T1
SMAP2	1.38e-20	0.566811	0.668	0.535	2.53e-17	4	SMAP2
AVPR1A	1.93e-20	0.936963	0.483	0.006	3.53e-17	4	AVPR1A
TNXB	3.24e-20	0.336005	0.629	0.531	5.94e-17	4	TNXB
COX7A1	3.42e-20	1.00717	0.69	0.517	6.25e-17	4	COX7A1
ITGA7	5.22e-20	1.32788	0.599	0.451	9.55e-17	4	ITGA7
ELK3	5.45e-20	0.403269	0.634	0.462	9.96e-17	4	ELK3
COL5A21	1.07e-19	1.3003	0.677	0.627	1.96e-16	4	COL5A2
MYLK1	1.28e-19	1.51766	0.862	0.893	2.34e-16	4	MYLK
AC023157.3	4.97e-19	0.62865	0.664	0.593	9.1e-16	4	AC023157.3
MEF2C	6.81e-19	1.34334	0.806	0.813	1.25e-15	4	MEF2C
ACTG2	1.32e-18	1.53586	0.664	0.649	2.41e-15	4	ACTG2
MT2A1	1.53e-18	0.786672	0.97	0.97	2.81e-15	4	MT2A
EBF11	8.69e-18	1.03146	0.707	0.656	1.59e-14	4	EBF1
FDCSP2	9.35e-18	0.446803	0.504	0.713	1.71e-14	4	FDCSP
ADGRF5	1.22e-17	1.08016	0.517	0.081	2.23e-14	4	ADGRF5
SYNE2	1.93e-17	0.978877	0.776	0.718	3.53e-14	4	SYNE2
TCIM1	2.78e-17	0.983907	0.543	0.321	5.08e-14	4	TCIM
TXNIP	2.85e-17	0.83533	0.927	0.933	5.22e-14	4	TXNIP
CCR10	1.06e-16	0.281899	0.276	0.552	1.94e-13	4	CCR10
ANGPT2	1.46e-16	1.35304	0.582	0.438	2.68e-13	4	ANGPT2
CRIP2	4.96e-16	0.856633	0.897	0.909	9.07e-13	4	CRIP2
GNG11	1.03e-15	1.13578	0.543	0.33	1.89e-12	4	GNG11
RARRES3	1.98e-15	0.255237	0.746	0.744	3.62e-12	4	RARRES3
CCL8	2.02e-15	0.58122	0.552	0.454	3.69e-12	4	CCL8
A2M1	3.32e-15	0.580728	0.966	0.966	6.08e-12	4	A2M
PHLDA2	3.91e-15	1.04675	0.672	0.533	7.16e-12	4	PHLDA2
TSPAN151	3.97e-15	0.31636	0.448	0.222	7.26e-12	4	TSPAN15
PARP14	4.32e-15	0.565655	0.634	0.577	7.9e-12	4	PARP14
ICAM2	1.41e-14	0.351554	0.397	0.154	2.58e-11	4	ICAM2
TJP1	3.61e-14	0.465179	0.642	0.475	6.6e-11	4	TJP1
PSMB91	3.93e-14	0.519837	0.737	0.759	7.2e-11	4	PSMB9
LRRC17	4.47e-14	0.502978	0.565	0.483	8.19e-11	4	LRRC17
LURAP1L1	5.66e-14	0.371307	0.53	0.427	1.04e-10	4	LURAP1L
CPM	9.08e-14	1.18037	0.72	0.752	1.66e-10	4	CPM
PEG10	9.11e-14	0.281347	0.461	0.264	1.67e-10	4	PEG10
BST21	1.06e-13	0.851492	0.953	0.947	1.93e-10	4	BST2
LAMA41	1.22e-13	1.06917	0.767	0.746	2.23e-10	4	LAMA4
IFITM21	2.24e-13	0.978992	0.918	0.891	4.09e-10	4	IFITM2
MT1E1	3.89e-13	0.848799	0.918	0.92	7.12e-10	4	MT1E
CNN1	4.54e-13	1.03546	0.608	0.462	8.31e-10	4	CNN1
ARHGAP29	6.83e-13	0.90547	0.659	0.553	1.25e-09	4	ARHGAP29
CCDC31	9.17e-13	0.568923	0.634	0.456	1.68e-09	4	CCDC3
MAN1A1	1.41e-12	0.56409	0.677	0.681	2.57e-09	4	MAN1A1
GMFG	1.82e-12	0.905799	0.603	0.597	3.34e-09	4	GMFG
ECM1	3.23e-12	0.456265	0.491	0.361	5.92e-09	4	ECM1
CTSL1	5.88e-12	0.55714	0.707	0.533	1.08e-08	4	CTSL
PLAUR	9.69e-12	0.411452	0.556	0.489	1.77e-08	4	PLAUR
EFHD1	1.23e-11	0.95108	0.81	0.808	2.25e-08	4	EFHD1
AEBP11	3.44e-11	0.7182	0.81	0.676	6.3e-08	4	AEBP1
CCL2	3.74e-11	0.464726	0.392	0.689	6.84e-08	4	CCL2
LIMA1	1.25e-10	0.664878	0.612	0.469	2.29e-07	4	LIMA1
KCNMB1	1.3e-10	0.580113	0.685	0.752	2.37e-07	4	KCNMB1
NRP11	2.56e-10	0.960458	0.797	0.855	4.69e-07	4	NRP1
GSN1	2.74e-10	0.391125	0.879	0.9	5.01e-07	4	GSN
SLC7A2	4.5e-10	1.57953	0.625	0.65	8.24e-07	4	SLC7A2
SRGN1	5.49e-10	0.259356	0.616	0.792	1e-06	4	SRGN
PCOLCE1	1.58e-09	1.296	0.634	0.636	2.89e-06	4	PCOLCE
HIST1H4C	1.79e-09	0.466191	0.832	0.701	3.28e-06	4	HIST1H4C
PHLDA1	1.79e-09	1.26488	0.741	0.796	3.28e-06	4	PHLDA1
FJX1	1.96e-09	0.287934	0.642	0.677	3.59e-06	4	FJX1
CCDC801	2.11e-09	0.396519	0.638	0.466	3.86e-06	4	CCDC80
ABCA8	3.39e-09	0.393656	0.578	0.648	6.2e-06	4	ABCA8
NID2	4.49e-09	0.491818	0.392	0.206	8.21e-06	4	NID2
RASD11	4.5e-09	1.35589	0.647	0.599	8.24e-06	4	RASD1
COL1A21	5.72e-09	0.498869	0.884	0.836	1.05e-05	4	COL1A2
HLA-DRB12	6.17e-09	0.317131	0.681	0.781	1.13e-05	4	HLA-DRB1
COL5A1	1.33e-08	0.41353	0.621	0.56	2.44e-05	4	COL5A1
PTGER4	1.39e-08	0.2592	0.431	0.324	2.55e-05	4	PTGER4
FAM129A1	2.12e-08	0.317959	0.595	0.783	3.88e-05	4	FAM129A
LIMS2	2.38e-08	0.374778	0.56	0.531	4.35e-05	4	LIMS2
C1orf54	3.42e-08	0.532153	0.509	0.396	6.25e-05	4	C1orf54
ISG151	3.74e-08	0.748616	0.767	0.808	6.85e-05	4	ISG15
CSRNP3	4.61e-08	0.505149	0.737	0.786	8.43e-05	4	CSRNP3
DLK13	4.91e-08	0.443306	0.284	0.473	8.98e-05	4	DLK1
OLFML2A	1.07e-07	1.3806	0.491	0.336	0.000196253	4	OLFML2A
OAF	1.17e-07	0.484076	0.323	0.556	0.000214261	4	OAF
SLC2A3	1.31e-07	0.949986	0.315	0.534	0.000239164	4	SLC2A3
CRISPLD2	1.49e-07	0.923193	0.397	0.279	0.000272175	4	CRISPLD2
HLA-E	1.85e-07	0.36917	0.836	0.796	0.000339268	4	HLA-E
APOC1	2.11e-07	0.38439	0.384	0.642	0.00038631	4	APOC1
INHBA	2.13e-07	0.471228	0.543	0.523	0.000390495	4	INHBA
PLCG21	2.72e-07	0.296733	0.871	0.862	0.000497105	4	PLCG2
RERG	2.91e-07	0.857362	0.504	0.422	0.000532347	4	RERG
HLA-DPA11	3.32e-07	0.383051	0.716	0.744	0.000608449	4	HLA-DPA1
BCAM1	6.37e-07	1.3135	0.655	0.691	0.00116537	4	BCAM
CSRP2	1.21e-06	1.34666	0.47	0.352	0.00221611	4	CSRP2
EBF2	1.82e-06	0.952611	0.47	0.286	0.00332755	4	EBF2
ITGA8	2.81e-06	0.27595	0.203	0.266	0.00514197	4	ITGA8
EFCAB14	3.78e-06	0.311623	0.651	0.579	0.00691455	4	EFCAB14
EDNRB	3.8e-06	0.844532	0.5	0.478	0.00695748	4	EDNRB
PTGER3	6.11e-06	0.607042	0.431	0.292	0.0111887	4	PTGER3
SLCO3A1	6.9e-06	1.49388	0.547	0.621	0.0126232	4	SLCO3A1
LZTS1	8.55e-06	0.510784	0.409	0.253	0.0156522	4	LZTS1
GADD45A	1.28e-05	0.445445	0.858	0.806	0.0233672	4	GADD45A
POSTN1	1.6e-05	0.74037	0.677	0.803	0.0293454	4	POSTN
CALCRL	2.41e-05	0.403775	0.608	0.617	0.0441005	4	CALCRL
SULF11	2.63e-05	0.389313	0.409	0.624	0.0482019	4	SULF1
TESC1	6.56e-05	0.376518	0.491	0.703	0.120037	4	TESC
PDK41	0.000102655	0.723989	0.595	0.65	0.187858	4	PDK4
BLVRB1	0.000108002	0.422823	0.698	0.637	0.197643	4	BLVRB
ITIH5	0.00014023	1.30126	0.642	0.734	0.25662	4	ITIH5
ADAMTS9	0.000153163	0.546476	0.427	0.649	0.280287	4	ADAMTS9
NRARP	0.000161487	0.464429	0.461	0.671	0.295521	4	NRARP
TYMP1	0.00019638	0.388259	0.539	0.472	0.359375	4	TYMP
CSF1	0.000333094	0.393769	0.522	0.8	0.609562	4	CSF1
NTN41	0.000398103	0.662369	0.591	0.665	0.728528	4	NTN4
OLFML1	0.000424901	0.47827	0.513	0.577	0.777569	4	OLFML1
ANO1	0.000518259	1.17713	0.522	0.567	0.948415	4	ANO1
SCGN1	0.000619927	0.612499	0.409	0.618	1	4	SCGN
ADAP2	0.000759083	0.649949	0.565	0.698	1	4	ADAP2
CCND2	0.00103328	0.511415	0.453	0.447	1	4	CCND2
TMEM176B	0.00111468	0.430174	0.547	0.645	1	4	TMEM176B
NBL1	0.00123743	0.889583	0.612	0.724	1	4	NBL1
CXCL82	0.00146896	0.304803	0.534	0.505	1	4	CXCL8
GPRIN3	0.00152862	0.478461	0.522	0.578	1	4	GPRIN3
AGT1	0.00167649	0.743853	0.608	0.681	1	4	AGT
MAP1B1	0.00167796	0.319804	0.828	0.882	1	4	MAP1B
CTSC	0.00255829	0.434435	0.573	0.666	1	4	CTSC
COLEC11	0.00293648	0.269595	0.487	0.559	1	4	COLEC11
VEGFA1	0.00371376	0.45272	0.552	0.544	1	4	VEGFA
SEMA5A	0.00418711	0.968856	0.474	0.507	1	4	SEMA5A
CTSZ	0.00458422	0.27432	0.836	0.764	1	4	CTSZ
COL5A3	0.00497423	1.15324	0.56	0.687	1	4	COL5A3
ATP1A2	0.00701877	0.411173	0.5	0.541	1	4	ATP1A2
FKBP1A	0.00719808	0.368335	0.832	0.856	1	4	FKBP1A
STMN1	1.21e-57	3.06842	1	0.563	2.21e-54	5	STMN1
SHISA8	4.94e-45	0.318289	0.552	0.015	9.05e-42	5	SHISA8
HMGB2	8.06e-45	2.44286	0.969	0.736	1.47e-41	5	HMGB2
TK1	1.05e-42	2.3782	0.896	0.46	1.93e-39	5	TK1
NUSAP1	2.63e-40	2.37261	0.844	0.299	4.82e-37	5	NUSAP1
TYMS	5.46e-40	2.33563	0.885	0.481	9.99e-37	5	TYMS
TOP2A	6.7e-39	2.9086	0.865	0.518	1.23e-35	5	TOP2A
SMC4	8.74e-34	2.06546	0.948	0.82	1.6e-30	5	SMC4
CDT1	9.4e-34	1.23146	0.802	0.415	1.72e-30	5	CDT1
CENPK	4.82e-33	1.54998	0.833	0.452	8.82e-30	5	CENPK
SYNE21	1.8e-32	1.8958	0.938	0.718	3.29e-29	5	SYNE2
CKAP2	1.83e-31	1.75422	0.833	0.452	3.35e-28	5	CKAP2
SMC2	2.17e-31	1.69279	0.854	0.484	3.97e-28	5	SMC2
MKI67	3.12e-31	1.96769	0.75	0.339	5.71e-28	5	MKI67
NDC80	2.13e-29	0.954067	0.667	0.256	3.89e-26	5	NDC80
HIST1H4C1	3.94e-28	3.22108	0.917	0.702	7.21e-25	5	HIST1H4C
CDK1	5.24e-28	1.61172	0.76	0.343	9.59e-25	5	CDK1
PCLAF	6.06e-28	2.46632	0.802	0.483	1.11e-24	5	PCLAF
ZWINT	6.29e-28	1.23676	0.792	0.426	1.15e-24	5	ZWINT
HIST1H1B	2.35e-27	2.15025	0.781	0.543	4.31e-24	5	HIST1H1B
PTTG1	1.63e-25	1.59006	0.76	0.293	2.99e-22	5	PTTG1
BIRC5	1.72e-25	1.63699	0.729	0.324	3.16e-22	5	BIRC5
KIF15	1.76e-25	0.912739	0.708	0.368	3.23e-22	5	KIF15
CENPF	1.16e-24	2.60249	0.708	0.284	2.13e-21	5	CENPF
CDKN3	1.66e-24	1.26246	0.719	0.391	3.03e-21	5	CDKN3
ATAD2	2.71e-24	1.75504	0.823	0.572	4.96e-21	5	ATAD2
DIAPH3	3.5e-24	1.4833	0.75	0.444	6.41e-21	5	DIAPH3
TPX21	1.54e-23	1.51902	0.74	0.343	2.82e-20	5	TPX2
UBE2T	1.23e-22	1.65968	0.792	0.582	2.26e-19	5	UBE2T
CENPM	1.97e-22	1.27131	0.75	0.439	3.61e-19	5	CENPM
CCNA2	2.58e-22	0.775488	0.625	0.092	4.73e-19	5	CCNA2
SPC25	4.61e-22	0.642498	0.552	0.05	8.43e-19	5	SPC25
UBE2C	1.6e-21	1.96902	0.667	0.24	2.93e-18	5	UBE2C
BLM	1.32e-20	0.417616	0.698	0.443	2.42e-17	5	BLM
EDNRB1	9.09e-20	0.328616	0.74	0.477	1.66e-16	5	EDNRB
ASPM	1.06e-19	1.54006	0.667	0.277	1.94e-16	5	ASPM
IGFBP2	1.09e-19	0.88659	0.781	0.385	1.99e-16	5	IGFBP2
NUCB21	1.64e-19	1.39556	0.875	0.706	3e-16	5	NUCB2
CLSPN	4.2e-19	0.98015	0.688	0.417	7.68e-16	5	CLSPN
GCHFR1	6e-19	0.836578	0.781	0.42	1.1e-15	5	GCHFR
AC008771.11	1.56e-18	0.280836	0.74	0.452	2.86e-15	5	AC008771.1
RBBP81	3.59e-18	0.849055	0.906	0.745	6.58e-15	5	RBBP8
NCAPH	6.5e-18	0.314389	0.729	0.538	1.19e-14	5	NCAPH
UQCC21	1.03e-17	0.868548	0.885	0.535	1.88e-14	5	UQCC2
APOLD11	1.3e-17	0.712514	0.75	0.575	2.39e-14	5	APOLD1
HMGB3	1.4e-17	0.791101	0.771	0.493	2.56e-14	5	HMGB3
CDCA3	2.36e-17	0.800268	0.604	0.227	4.31e-14	5	CDCA3
C12orf75	2.4e-17	0.922199	0.854	0.709	4.39e-14	5	C12orf75
ZNF367	4.32e-17	0.95383	0.688	0.503	7.9e-14	5	ZNF367
GAPDH	7.33e-17	0.690804	1	0.992	1.34e-13	5	GAPDH
CNIH2	8.98e-17	1.0234	0.698	0.502	1.64e-13	5	CNIH2
LGALS7	1.33e-16	0.357226	0.854	0.787	2.43e-13	5	LGALS7
CDC45	2.57e-16	0.676782	0.625	0.282	4.69e-13	5	CDC45
PTN2	4.08e-16	1.11558	0.99	0.964	7.48e-13	5	PTN
NRGN1	1.01e-15	0.636847	0.656	0.487	1.86e-12	5	NRGN
TMSB102	1.41e-15	0.596561	1	0.937	2.58e-12	5	TMSB10
KIF20B	1.55e-15	0.927894	0.75	0.54	2.83e-12	5	KIF20B
CARHSP1	2.11e-15	0.737756	0.865	0.729	3.85e-12	5	CARHSP1
CKB	2.76e-15	0.970108	0.979	0.781	5.05e-12	5	CKB
KNL1	8.89e-15	0.793057	0.635	0.433	1.63e-11	5	KNL1
CREB3L4	9.19e-15	0.511502	0.823	0.728	1.68e-11	5	CREB3L4
PLSCR1	1.04e-14	0.428555	0.802	0.636	1.91e-11	5	PLSCR1
ADAMTS91	1.17e-14	0.537398	0.792	0.646	2.14e-11	5	ADAMTS9
KIFC1	3.32e-14	0.913257	0.625	0.239	6.08e-11	5	KIFC1
RARRES22	3.48e-14	0.997662	0.698	0.455	6.37e-11	5	RARRES2
SORD1	4.44e-14	0.466201	0.771	0.532	8.13e-11	5	SORD
MESP1	4.92e-14	0.258648	0.719	0.556	9.01e-11	5	MESP1
HIST1H1D	7.41e-14	1.44182	0.688	0.588	1.36e-10	5	HIST1H1D
TNFAIP8	1.07e-13	0.360744	0.698	0.499	1.96e-10	5	TNFAIP8
FAM111B	1.32e-13	1.29909	0.646	0.363	2.41e-10	5	FAM111B
PIMREG	1.5e-13	0.939543	0.542	0.234	2.75e-10	5	PIMREG
ESCO2	2.26e-13	1.0185	0.667	0.551	4.14e-10	5	ESCO2
POSTN2	4.01e-13	0.68345	0.823	0.802	7.34e-10	5	POSTN
EMCN	4.06e-13	0.276888	0.74	0.572	7.44e-10	5	EMCN
GPC6	5.15e-13	0.543331	0.865	0.767	9.43e-10	5	GPC6
CCNB1	6.88e-13	1.4201	0.625	0.343	1.26e-09	5	CCNB1
ANLN	7.62e-13	1.12155	0.604	0.369	1.39e-09	5	ANLN
FHL2	8.47e-13	0.427298	0.771	0.531	1.55e-09	5	FHL2
SGO1	9.11e-13	0.653136	0.562	0.177	1.67e-09	5	SGO1
LMO71	1.37e-12	0.709013	0.771	0.601	2.5e-09	5	LMO7
FBLN11	1.66e-12	0.733346	0.677	0.287	3.04e-09	5	FBLN1
KIF23	1.79e-12	1.14212	0.635	0.372	3.28e-09	5	KIF23
BLVRB2	1.88e-12	0.750374	0.844	0.636	3.44e-09	5	BLVRB
CENPU	2.02e-12	1.21495	0.698	0.503	3.7e-09	5	CENPU
PCBD11	2.36e-12	0.47888	0.875	0.719	4.32e-09	5	PCBD1
EPS81	2.77e-12	0.562775	0.771	0.648	5.07e-09	5	EPS8
CDCA5	2.95e-12	0.597318	0.594	0.301	5.39e-09	5	CDCA5
DUSP231	3.44e-12	0.41305	0.865	0.702	6.3e-09	5	DUSP23
ABRACL	3.85e-12	0.466402	0.844	0.732	7.04e-09	5	ABRACL
PXDN	4.23e-12	0.365275	0.854	0.789	7.74e-09	5	PXDN
DHRS4	7.03e-12	0.430669	0.729	0.553	1.29e-08	5	DHRS4
EFNA5	7.71e-12	0.309788	0.771	0.703	1.41e-08	5	EFNA5
DCXR1	8.42e-12	0.569399	0.906	0.66	1.54e-08	5	DCXR
TTK	1.06e-11	0.564061	0.51	0.04	1.93e-08	5	TTK
EFHD2	1.32e-11	0.292337	0.698	0.453	2.41e-08	5	EFHD2
RCAN1	1.67e-11	0.40226	0.76	0.44	3.05e-08	5	RCAN1
FKBP11	2.5e-11	0.490198	0.76	0.535	4.58e-08	5	FKBP11
MME1	2.68e-11	0.316946	0.635	0.382	4.91e-08	5	MME
HMMR	2.82e-11	0.970756	0.615	0.366	5.17e-08	5	HMMR
PSMB92	3.82e-11	0.414849	0.823	0.758	6.99e-08	5	PSMB9
NAV2	3.82e-11	0.68726	0.625	0.374	7e-08	5	NAV2
HOMER3	4.03e-11	0.675506	0.771	0.623	7.38e-08	5	HOMER3
GK	9.11e-11	0.271936	0.677	0.522	1.67e-07	5	GK
ECT21	1.06e-10	0.945306	0.656	0.463	1.94e-07	5	ECT2
COL11A11	1.66e-10	0.820803	0.771	0.463	3.05e-07	5	COL11A1
TWISTNB	1.88e-10	0.253955	0.75	0.516	3.45e-07	5	TWISTNB
CORO1A	2.14e-10	0.263122	0.771	0.725	3.91e-07	5	CORO1A
EPCAM2	2.53e-10	0.605667	0.771	0.604	4.63e-07	5	EPCAM
BRIP1	2.6e-10	0.641816	0.583	0.221	4.76e-07	5	BRIP1
NUF2	2.69e-10	1.02231	0.552	0.249	4.93e-07	5	NUF2
CRLF11	4.51e-10	0.919918	0.781	0.671	8.25e-07	5	CRLF1
CDCA2	5.68e-10	0.586507	0.5	0.115	1.04e-06	5	CDCA2
COL1A11	5.97e-10	0.631272	0.917	0.785	1.09e-06	5	COL1A1
HIST1H1A	7.47e-10	0.867643	0.583	0.356	1.37e-06	5	HIST1H1A
RRM2	7.52e-10	0.687432	0.615	0.442	1.38e-06	5	RRM2
PHLDA21	9.91e-10	0.407459	0.76	0.533	1.81e-06	5	PHLDA2
CKAP2L	1.8e-09	0.693828	0.562	0.276	3.3e-06	5	CKAP2L
LDLR2	1.84e-09	0.452581	0.719	0.396	3.37e-06	5	LDLR
HES43	2.55e-09	0.473721	0.854	0.722	4.67e-06	5	HES4
SPINT1-AS11	3.28e-09	0.300991	0.823	0.699	6e-06	5	SPINT1-AS1
EIF4EBP11	3.62e-09	0.73661	0.677	0.529	6.63e-06	5	EIF4EBP1
FANCI	3.68e-09	0.733853	0.646	0.487	6.73e-06	5	FANCI
EDN2	4.96e-09	0.342211	0.562	0.382	9.08e-06	5	EDN2
CCL21	5.08e-09	0.425713	0.844	0.684	9.3e-06	5	CCL2
CBR31	7.84e-09	0.653698	0.74	0.639	1.43e-05	5	CBR3
CRIP21	8.27e-09	0.310062	0.938	0.909	1.51e-05	5	CRIP2
DBI1	9.87e-09	0.690284	0.938	0.909	1.81e-05	5	DBI
S100A102	1.28e-08	0.736078	0.979	0.909	2.33e-05	5	S100A10
CCL5	1.28e-08	0.258725	0.646	0.57	2.35e-05	5	CCL5
NBL11	1.37e-08	0.560172	0.771	0.722	2.5e-05	5	NBL1
CDCA8	3.18e-08	0.699081	0.625	0.5	5.81e-05	5	CDCA8
CXCL16	3.43e-08	0.306673	0.667	0.499	6.28e-05	5	CXCL16
MDK1	4.28e-08	0.634289	0.885	0.837	7.83e-05	5	MDK
LIMA11	4.77e-08	0.325592	0.708	0.469	8.72e-05	5	LIMA1
PRRG4	7.74e-08	0.7017	0.656	0.508	0.000141556	5	PRRG4
PDLIM12	1e-07	0.327156	0.792	0.684	0.000183562	5	PDLIM1
COMTD1	1.14e-07	0.315564	0.646	0.533	0.000209078	5	COMTD1
ARL4C	1.15e-07	0.406738	0.688	0.55	0.00020977	5	ARL4C
MCAM1	1.65e-07	0.359834	0.635	0.531	0.000302673	5	MCAM
BUB1	1.96e-07	0.480167	0.469	0.256	0.000359294	5	BUB1
MUCL11	2.3e-07	0.49291	0.875	0.905	0.000421797	5	MUCL1
RAMP1	3.48e-07	0.624135	0.844	0.676	0.000637355	5	RAMP1
NNMT1	6.22e-07	0.441452	0.844	0.805	0.00113827	5	NNMT
PRC1	6.4e-07	0.932357	0.552	0.393	0.00117145	5	PRC1
AURKB	9.23e-07	0.735663	0.562	0.356	0.001689	5	AURKB
HBEGF1	9.61e-07	0.411958	0.74	0.55	0.00175922	5	HBEGF
ARC	1.07e-06	0.639193	0.708	0.456	0.00196031	5	ARC
GGCT1	1.2e-06	0.537641	0.771	0.714	0.00218882	5	GGCT
FST1	1.9e-06	0.483256	0.76	0.727	0.00347696	5	FST
S100A16	2.11e-06	0.312799	0.75	0.627	0.00386178	5	S100A16
MYBL1	4.59e-06	0.829361	0.573	0.424	0.00839796	5	MYBL1
ACADM1	4.96e-06	0.501398	0.74	0.617	0.00907407	5	ACADM
SEC11C1	6.6e-06	0.35294	0.896	0.818	0.0120721	5	SEC11C
NPW1	6.88e-06	0.546389	0.76	0.62	0.0125884	5	NPW
CENPE	9.6e-06	0.839083	0.448	0.267	0.0175731	5	CENPE
FKBP1A1	1.12e-05	0.326692	0.896	0.855	0.0204923	5	FKBP1A
MYO10	1.39e-05	0.311732	0.562	0.427	0.0255227	5	MYO10
NUDT81	2.01e-05	0.336465	0.552	0.38	0.0368167	5	NUDT8
TMSB4X2	2.12e-05	0.305686	0.979	0.976	0.0388635	5	TMSB4X
HIST1H3B	2.96e-05	0.801	0.5	0.242	0.0542059	5	HIST1H3B
MGST11	3.56e-05	0.519264	0.844	0.804	0.0651469	5	MGST1
ENC11	3.86e-05	0.471496	0.771	0.764	0.0705871	5	ENC1
ITGA61	4.11e-05	0.322994	0.875	0.756	0.075195	5	ITGA6
CTSZ1	4.21e-05	0.285829	0.854	0.765	0.0769608	5	CTSZ
PERP2	4.49e-05	0.407259	0.906	0.833	0.0822018	5	PERP
NCOA7	4.72e-05	0.328479	0.708	0.564	0.0863839	5	NCOA7
DUSP61	4.94e-05	0.360848	0.667	0.556	0.0903825	5	DUSP6
CDC20	5.03e-05	0.831117	0.583	0.487	0.0920873	5	CDC20
KIF11	8.11e-05	0.857427	0.531	0.443	0.148389	5	KIF11
TSPAN51	0.000107946	0.270008	0.729	0.626	0.197541	5	TSPAN5
BUB1B	0.000145105	0.468655	0.469	0.214	0.265543	5	BUB1B
SERPINB5	0.000159627	0.436273	0.698	0.627	0.292117	5	SERPINB5
AKR1A11	0.000181378	0.320598	0.844	0.799	0.331922	5	AKR1A1
ANXA22	0.00024466	0.373728	0.948	0.854	0.447728	5	ANXA2
DLGAP5	0.000282866	0.577825	0.375	0.051	0.517644	5	DLGAP5
NCAPG	0.000285124	0.86436	0.562	0.485	0.521777	5	NCAPG
SERPINI11	0.000289371	0.429169	0.885	0.745	0.52955	5	SERPINI1
DSG2	0.000348348	0.463262	0.792	0.744	0.637477	5	DSG2
ANKRD36C1	0.000534269	0.303133	0.677	0.512	0.977712	5	ANKRD36C
ADM	0.000605885	0.30221	0.615	0.491	1	5	ADM
HJURP	0.000627936	0.484383	0.51	0.402	1	5	HJURP
MT2A2	0.000705003	0.341818	0.969	0.97	1	5	MT2A
KLF62	0.00085886	0.431348	0.917	0.895	1	5	KLF6
CYR611	0.00132156	0.272258	0.833	0.73	1	5	CYR61
NEK2	0.0021726	0.633824	0.51	0.41	1	5	NEK2
CAPN6	0.00230332	0.310001	0.781	0.73	1	5	CAPN6
HIST1H1C1	0.00394593	0.721994	0.729	0.718	1	5	HIST1H1C
CSN3	0.00523154	0.312318	0.51	0.54	1	5	CSN3
ADAM151	0.00831996	0.286323	0.635	0.572	1	5	ADAM15
NEURL1B	0.0083906	0.419959	0.469	0.329	1	5	NEURL1B
COL17A1	0.00867737	0.537856	0.76	0.731	1	5	COL17A1
OLFML31	0.00974521	0.321959	0.604	0.607	1	5	OLFML3
