# Supplementary material for: Single-cell transcriptomic analysis uncovers the origin and intratumoral heterogeneity of parotid pleomorphic adenoma
Source: Int J Oral Sci. 2023 Sep 7;15:38. doi: 10.1038/s41368-023-00243-2 (PMC10484943; doi:10.1038/s41368-023-00243-2)
Supplement: Supplementary file 10 — Supplementary Table3 [file 41368_2023_243_MOESM10_ESM.xlsx]

## Sheet: pseudotime ordering genes
Supplementary table 3 List of differentially expressed genes over the pseudotime from pre-branch to cell fate1/2 transition.
gene	Pattern
CA6	1
ID3	2
COL9A2	2
TACSTD2	3
S100A9	3
S100A4	4
CHI3L1	5
PIGR	1
IGKC	1
DBI	3
KYNU	3
FRZB	5
FN1	2
FBLN2	5
LTF	3
ALCAM	3
PTX3	4
TNFSF10	3
APOD	1
SOD3	2
STATH	1
HTN3	1
HTN1	1
ODAM	5
SMR3B	1
SFRP2	5
HPGD	3
SELENOP	5
IQGAP2	3
SCGB3A1	3
IER3	2
HSPA1A	2
HSPA1B	2
COL11A2	2
FKBP5	3
CD24	3
MARCKS	1
FABP7	4
ENPP1	2
CTGF	4
SYNE1	2
CLDN3	3
STEAP4	1
PDK4	1
AZGP1	3
HILPDA	3
PIP	3
XIST	2
TSC22D3	1
CLU	2
ENPP2	2
ANXA1	2
RGS3	2
TNC	2
KCNQ1OT1	2
SAA2	6
SAA1	6
SCGB1D2	3
NUDT8	3
DDIT4	5
PRH1	1
AC006518.7	1
PRH2	1
PRB3	1
PRB4	1
PRB1	1
PRB2	1
MGST1	3
TUBA1A	2
KRT7	3
KRT81	4
MUCL1	3
DDIT3	2
WIF1	4
LYZ	1
HSPH1	2
RGCC	2
DHRS2	3
DLK1	5
MEG3	5
MEG8	5
IGHA1	1
SYNM	2
MSLN	2
NPW	2
ZG16B	1
NUPR1	1
MT2A	1
MTRNR2L1	2
KRT19	3
KRT14	2
FASN	3
CYB5A	3
CST3	4
BPIFA2	1
SLPI	1
COL9A3	2
DNAJB1	2
KLK1	3
IGLC2	1
TIMP3	2
SERHL2	3
ANGPTL7	5
AC093001.1	3
GLYATL2	3
SCGB2A2	3
DCD	1
ACAN	2
HP	4
ALOX15B	3
COMP	2
DDX3Y	5
LACRT	1
ALDH1A3	5
REEP5	3
DLX5	2
MALAT1	6
RND1	3
FMOD	2
ZFHX4	2
MFGE8	4
CNMD	2
MT1E	5
PAPPA2	2
CP	4
CAPS	2
PDZK1IP1	3
BPIFB3	2
TXNIP	1
COL1A1	5
MGP	4
SEC11C	3
COL6A6	2
COL6A1	5
KRT18	3
RGS16	4
KLF6	3
COL1A2	4
ELN	2
DHCR24	3
PLAG1	2
GAPDH	4
DCXR	3
AR	3
HSPB1	4
EFEMP1	4
S100A6	4
IRF1	6
CDH19	5
FUS	6
SERPINE1	2
S100B	4
S100A1	4
GAS1	2
CEBPD	1
ECHDC2	3
CCND2	2
APOC1	3
SOD2	5
SPOCK2	5
RSRP1	6
XBP1	3
FTH1	1
MTRNR2L12	6
EGR1	2
C2orf40	5
CRISPLD1	4
PRR4	1
RAMP1	2
ZFP36L2	1
BRD2	2
GSN	4
GUSB	3
GAP43	4
CYR61	2
EIF5	6
SLC38A1	3
ACSL3	3
ADAMTS1	5
COL2A1	2
SNHG12	2
CCDC80	2
CCNL1	6
SLC26A7	2
EHF	3
CKB	2
CCL28	3
APOE	4
CNN1	2
TMSB10	1
ITGA10	2
PABPC4	2
TPM2	4
WWP2	2
BPIFB4	2
KIAA1324	3
PRSS33	2
ZFP36L1	4
MPHOSPH6	3
CKS2	2
USP54	3
AEBP1	4
CEMIP2	6
DUSP2	5
PHLDA2	2
FDCSP	1
IER2	2
FAM89A	5
LCN1	2
JCHAIN	1
SCD	3
PERP	3
IGLC3	5
COL6A2	5
LMNA	6
S100A2	5
GPNMB	2
TNFAIP6	5
GJA1	2
MFAP4	4
TLE4	6
GADD45G	1
OSR1	2
PDLIM1	3
CRYAB	4
FBN2	2
FAT1	6
ID2	2
FGF7	4
PI15	2
CXCL2	3
ZFAND5	5
PRELP	4
CXCL14	4
SFPQ	6
COL27A1	2
SPARCL1	5
SPAG9	6
IGFBP4	5
GPC6	5
EPCAM	3
ITM2A	5
ID1	2
IVNS1ABP	6
SREBF1	3
FAH	3
JUN	4
ANKRD36	6
INTS6	6
PLEKHA4	2
PIK3R1	1
WFDC2	6
ANKRD36B	6
CSAD	6
IGHA2	5
TSPYL2	6
AC007952.4	2
ERRFI1	2
IL13RA2	4
SCRG1	4
PLK2	2
CXCL12	5
FBLN7	2
SPARC	4
SAMD4A	2
PLA2G2A	5
NFATC2	2
CALD1	5
IL17B	4
MTRNR2L8	2
NEAT1	3
SAMD11	2
RCAN1	1
CYP26B1	2
SOCS2	4
PLAC9	4
NDEL1	6
FBXO32	5
PRSS23	4
CSN2	5
TESC	6
RND3	5
TSC22D1	4
ATP1B1	2
SLC6A20	2
SFRP1	4
PDE4D	6
TIMP1	4
COL14A1	4
A2M	4
SH3BGRL3	4
COL17A1	5
CPXM2	2
AHI1	6
HOMER1	6
TFRC	6
CRACR2B	3
FAM107A	5
MT1M	5
ARIH1	6
C3	4
RNF39	2
PEG3	6
CLDN10	2
IFRD1	6
NOV	4
ARC	2
CD83	2
MEOX2	2
ITPKC	6
CFD	1
IGFBP6	4
RALGAPA2	5
ANGPTL4	3
GEM	5
CHI3L2	5
WSB1	6
FLNA	5
SKIL	6
PCOLCE2	4
DUSP4	3
IGF1	5
HIST1H1C	3
NCKAP5L	6
GADD45B	4
SPRY1	5
ARID5B	5
SLC25A44	6
VEGFA	2
IFI16	5
ITGBL1	4
EIF3J	2
MSMP	4
TCF7	6
RHOB	1
IQCN	6
DDX21	6
BTG2	5
IDI1	3
MYBPC1	5
NRP2	5
ZC3HAV1	2
VCAN	4
ATF3	3
ERO1B	6
AC020916.1	6
TRA2A	6
NRG1	2
STAT3	6
GFPT2	6
SLC12A2	6
PHLDA1	5
GPRC5A	3
SLC4A7	6
PTN	4
UBR1	6
PLEKHG2	6
NAMPT	3
TYMP	3
SPATA6	6
AC058791.1	6
GADD45A	4
NAALADL2	1
SCP2	3
CPE	4
GLIPR1	2
IGFBP2	4
APP	4
PPP1R3C	2
AFMID	3
YME1L1	6
THUMPD3-AS1	6
MSMO1	3
KRT16	4
NABP1	6
SFXN5	2
SERPINF1	4
CLEC3A	4
WTAP	5
MAT2A	6
MME	5
AQP3	3
LTBP2	4
KRT17	6
CRLF1	5
PCSK7	6
GOLGA8B	6
FHL1	4
TINAGL1	4
CPLX3	2
NEU1	6
SMC5	6
SRSF7	6
PER3	2
CTNNAL1	6
SNORC	4
PRPF4B	6
ANKRD36C	6
NPNT	2
CTSC	1
KRT23	4
SEMA4A	6
MYC	4
NTRK2	4
DUSP1	4
SLIT3	4
BPIFB2	2
ZNF460	6
NSUN6	3
FXYD3	3
GSK3A	6
CCNL2	6
TPM1	1
ANXA3	3
HAS2	2
SEMA3C	5
NFKBIA	5
CTSV	2
MTHFD1L	2
MX1	4
GBP1	6
ARGLU1	6
BCL6	3
MYOC	2
HNRNPU	6
COL25A1	2
ARHGAP29	2
NFATC1	6
CHMP1B	3
UAP1	6
SERPINI1	5
MAFB	5
EZH2	6
UGP2	6
AC092683.1	6
EIF4E	6
PLK3	6
EFNA1	3
HLA-DRB1	6
FABP4	5
TC2N	3
DSP	3
SLITRK6	2
KDM6B	6
ITPR2	3
TAGLN	5
EPHA2	6
ASXL1	6
CHRM3	6
JUNB	4
PIK3R3	6
HSPA6	2
ADM	2
MXD1	6
LAG3	6
NCALD	5
CHD1	6
BAIAP2	6
TGFBR1	3
SLC7A2	1
ITGA7	5
COL11A1	4
KRT15	6
VMP1	6
ACOT11	6
RNPC3	6
TM4SF1	3
THBS2	5
DLEU2	6
S100A10	4
IRF9	2
SMTN	6
NMB	2
SNX22	4
GOLGA8A	6
BAZ1A	6
PCP4	2
YBX3	6
FNBP4	6
SLC26A2	3
RNF19A	3
ZSWIM6	6
CACNB1	6
COL3A1	5
EMP1	6
GFAP	4
ZNF331	5
CPD	3
ACTA2	5
SPON1	5
SLC7A8	3
GCH1	2
ADAM17	6
RGS5	5
FAM184A	6
ELL2	5
CD55	6
TENT5A	4
COL8A1	5
TGFBR3	5
HMGCS1	3
BTAF1	6
AC145124.1	6
LIMA1	5
RGS2	5
GSTM2	6
SUGP2	6
ABCC9	4
HES4	5
COL4A1	5
LINC00685	6
EPS8	5
GLIS3	2
COL18A1	5
STAT2	6
SRGAP1	5
LAMA3	6
AQP1	4
EPAS1	5
PLCB1	6
XRRA1	6
AC036108.3	6
NR4A1	6
ATF6	3
AREG	3
AC016831.1	6
PTPRZ1	2
UBAP2	6
SMG1	6
PLCG2	4
TNFAIP2	5
ITIH5	4
PDE4B	5
SLC5A3	5
CCL3	6
AKR1C1	4
C1QL1	4
METTL15	6
PPP1R12B	6
KAT2A	6
PPP6R2	6
TTLL3	6
STMN1	2
IGFBP5	5
HES1	3
CCL4	6
KRT8	3
PCOLCE	5
SLC1A3	6
DIO3	5
ADRA2B	6
SLC20A1	6
CRISPLD2	5
EPHX1	5
GASAL1	6
CITED4	6
MFSD2A	2
MT1X	4
SOX6	5
TYROBP	6
NUP98	6
SRM	5
TXNDC16	2
DST	5
TMSB4X	5
DCUN1D3	6
CCDC171	6
CCL4L2	6
PPIF	3
DENND4A	6
TAF4B	6
AACS	3
LDLR	3
ZFP36	5
INO80	6
LGALS1	4
THBS1	5
EZR	6
ABHD5	6
MCAM	5
PPP4R3A	3
AC016831.7	6
CD74	4
NFKB2	6
POLG2	6
GLA	5
SAT1	6
DIP2A	6
CLDN4	3
CCDC71L	6
CSKMT	2
ARL5B	6
ELF3	3
PPP1R15B	3
SLC2A1	6
CARMN	5
LENG8	6
IGF2.1	5
CCNK	6
REL	6
SRGAP3	6
ERN1	6
DLG2	6
ARL4C	5
CES4A	6
PDLIM3	3
DDX39B	6
SNED1	5
FGL2	5
CD46	3
NNMT	4
LSMEM1	6
LBH	5
COL4A2	5
MRNIP	6
GLUL	1
HOOK2	3
MUC20-OT1	6
IGFBP7	5
CYTL1	5
ICAM1	2
MYO1B	5
DNAJA4	3
CBWD5	3
SLC6A8	6
GRIA2	4
NEDD9	3
RAB11FIP1	3
ATG2A	6
ANKRD28	6
ADIRF	5
KRT5	4
CCL3L1	6
PAXBP1	6
ANKRD37	3
ZNF335	6
DIO2	4
GABARAPL1	6
AP1G2	6
BST2	4
AC007906.2	5
TTC21B	6
ARRDC3	6
CHRDL2	5
EGLN3	1
WEE1	3
SERPINE2	5
CXCL8	6
SQSTM1	3
CHCHD7	6
B3GALNT2	6
IL1B	6
RUFY3	6
PCNX4	6
HLA-DPA1	6
YPEL2	3
TNFAIP3	6
INTU	6
NFKB1	6
CDH1	3
C11orf96	5
TMEM41B	3
NCOA7	3
CAPRIN2	6
CNKSR3	6
SMOC1	5
PTTG1	2
GPM6B	4
FBLN1	5
CCL2	5
PDGFRB	5
IFIT3	4
POSTN	5
FABP5	5
CTSK	5
MYL9	5
RANBP2	3
UHRF2	6
SNX29	6
GRP	4
COL9A1	4
DDX58	6
RHOBTB3	4
DUSP6	6
CYB5D1	6
ARHGAP26	6
GAN	6
TSC22D2	6
SGMS2	3
SHTN1	3
MAP3K12	6
AC016831.5	6
IL6	4
ZNF276	6
PLIN2	4
ACOT13	6
BCAM	3
RIMS1	4
ABI3BP	5
HLA-DRA	6
SOX4	1
DMTF1	6
IFITM3	4
TRIM73	6
GNG11	1
NR2F2	5
CRY1	3
SYNE2	3
LIFR	4
HHIP	4
