# Supplementary material for: Single-cell transcriptomic analysis uncovers the origin and intratumoral heterogeneity of parotid pleomorphic adenoma
Source: Int J Oral Sci. 2023 Sep 7;15:38. doi: 10.1038/s41368-023-00243-2 (PMC10484943; doi:10.1038/s41368-023-00243-2)
Supplement: Supplementary file 11 — Supplementary Table4 [file 41368_2023_243_MOESM11_ESM.xlsx]

## Sheet: stem cell gene set in ref 50
Supplementary table 4 The stemness-related gene set from ref 50.
gene
COL11A1
DPEP1
POSTN
TAGLN
MEF2C
MYL4
TNMD
WFDC1
GPC3
PPP1R14A
MDK
COL5A2
EDNRA
TPM2
SOX4
ASPN
C6orf48
SEMA5A
NPM1
RPS2
RPSAP58
F2R
RPL4
COL15A1
CCND1
PALLD
PRSS23
COL6A3
LMO4
RPSA
CDH11
C9orf3
HAPLN1
STMN1
MME
RPL10A
COL4A1
HNRNPA1
RPS3
DKK3
EDIL3
CFHR1
FRZB
TMEM119
CALD1
CCDC3
RPL5
SFRP1
EDNRB
NBEAL1
COL1A1
RPL36A
RPS3A
PABPC1
RPL3
INHBA
CNN2
SNAI2
RNF24
RPS18
TNN
RBP4
RPL26
RPS4X
LRRC17
RPL6
PIM1
ATP5G2
NUAK1
EEF1B2
RPL7
RPS7
RPS23
RAB13
KLF5
PMEPA1
RPL12
HMGN1
MARCKS
EMP2
CHN1
ZNF90
RPL31
NME4
RPL37A
RPL15
RPL27
COL21A1
RPS6
NAP1L1
RPS24
EEF1A1
COL4A2
EMID1
MXRA5
RPLP1
EIF3E
RPS8
PTN
RPL23
RPS19
WWTR1
LDHB
RPS13
RPL7A
RPL17
MEG3
ADAMTS12
C9orf16
RPL18
FAM101B
RPL13
FKBP11
RPS10
GPM6B
RPL28
HES4
UGT3A2
ACTA2
EIF3L
PTCH1
